# Supplementary material for: Plasma Metabolic Outliers Identified in Estonian Human Knockouts
Source: Metabolites. 2025 May 13;15(5):323. doi: 10.3390/metabo15050323 (PMC12114030; doi:10.3390/metabo15050323)
Supplement: Supplementary file 1 [file metabolites-15-00323-s001.zip › TableS1.xlsx]

## Sheet: Sheet1
TableS1: number of genotypes selected by strategy and validation success
Strategy	validated genotypes	total genotypes	%validated	Number of genes	Number of variants
1	585	628	0.9328	95	106
2	138	154	0.896104	21	47
