# Supplementary material for: Plasma Metabolic Outliers Identified in Estonian Human Knockouts
Source: Metabolites. 2025 May 13;15(5):323. doi: 10.3390/metabo15050323 (PMC12114030; doi:10.3390/metabo15050323)
Supplement: Supplementary file 1 [file metabolites-15-00323-s001.zip › TableS2.xlsx]

## Sheet: TableSY
TableS2: list of genes and variants validated by sanger sequencing, including allele frequency data in the EstBB and gnomAD
								EstBB (array, imputation (both n = 152,357), and WGS (n = 2,838))					gnomAD v2 exomes (n = 125,748)								gnomAD v2 genomes (n = 15,708)
Gene	Chr	Pos	rsid	Nucleotide change	Amino acid change	Strategy		AF array	Imputation INFO score	AF imputation	AF wgs		AF_global	AF_nfe	AF_fin	AF_afr	AF_amr	AF_eas	AF_sas		AF_global	AF_nfe	AF_fin	AF_afr	AF_amr	AF_eas
RNF186	1	20141060	rs36095412	c.535C>T	p.Arg179*	1		0.0055894	0.929774	0.00549368	0.00463822		0.00106586	0.0016618	0.00198669	0.000184593	0.000722752	0.000108731	3.26627e-05		0.00130607	0.00220379	0.00144009	0	0	0
GJB4	1	35227239	rs149110828	c.384G>A	p.Trp128*	1		0.00563772	0.863837	0.00581857	0.0039019		3.97779e-06	8.79523e-06	0	0	0	0	0		0.00203874	0.00311163	0.00172612	0.00034459	0	0
COL9A2	1	40773150	rs12077871	c.976C>T	p.Gln326*	1		0.0059505	0.935913	0.00604173	0.00557621		3.98521e-06	0	0	0	0	5.44662e-05	0		0.0394049	0.00259202	0.0109384	0.106733	0.0648585	0.105769
C8B	1	57406638	rs41286844	c.1282C>T	p.Arg428*	1		0.00319814	0.86464	0.00267464	0.00242718		3.98067e-06	8.80561e-06	0	0	0	0	0		0.00117992	0.00194805	0.000287853	0.000344748	0.00118203	0
FGGY	1	60104049	rs41287704	c.1221+2T>C	*	1		0.00420116	0.82499	0.0044632	0.00595238		3.97829e-06	0	0	6.15157e-05	0	0	0		0.00369568	0.00531639	0.00604839	0.000459242	0.00353774	0
DPYD	1	97915614	rs3918290	c.1905+1G>A	*	1		.	0.902251	0.0066587	0.00854701		0.00559182	0.0054741	0.0241637	0.000676673	0.00112945	0	0.00431203		0.00646497	0.00706691	0.0218642	0.000344274	0.00117925	0
AKNAD1	1	109365991	rs78237904	c.1957+1G>A	*	1		0.00649436	0.896509	0.00614675	0.00613155		0.00485259	0.00103786	0.0321075	6.15157e-05	5.78202e-05	0.0164746	0.00228639		0.00538285	0.00175029	0.0310702	0	0	0.0115385
CASQ1	1	160162591	rs145486953	c.262-1G>C	*	1		0.00445432	0.93007	0.00462073	0.00593912		0.000923405	0.00167206	0.000785582	0.000307692	5.79106e-05	0	0.000359407		0.00178401	0.00324212	0.000287687	0.000229727	0.00117925	0
SELP	1	169581608	rs139249907	c.808C>T	p.Arg270*	1		0.00398752	0.818216	0.00382654	0.00446263		7.96223e-06	1.7614e-05	0	0	0	0	0		0.00229343	0.00149118	0.0115075	0.000344432	0	0
ZNF648	1	182026013	rs142586855	c.1133C>A	p.Ser378*	1		0.00422493	0.937887	0.00431552	0.00538633		0.000918525	0.000720647	0.00023499	8.92379e-05	0.000337255	7.22439e-05	0.00358907		0.00114701	0.00207496	0.000575705	0	0	0
RNASEL	1	182555149	rs74315364	c.793G>T	p.Glu265*	1		0.00335191	0.873262	0.00314065	0.00334076		4.013e-06	0	0	6.21118e-05	0	0	0		0.00308819	0.00375745	0.00632911	0.000573921	0.00235849	0
CFHR3	1	196757530	rs138839071	c.613+2T>C	*	1		.	0.877657	0.007955	0.00712635		1.30685e-05	2.86511e-05	0	0	0	0	0		0.00313933	0.00473836	0.0030012	0.000293513	0.00246914	0.000645161
EXO1	1	242048615	rs4150000	c.2212-1G>A	*	1		0.00536914	0.840244	0.00514581	0.00296956		0.00161365	0.00257458	0.000369686	0.00074239	0.00188242	0	0.000327118		0.0018489	0.00291753	0.000580383	0.000344195	0.00827423	0
ITSN2	2	24494634	rs147424111	c.2257+1G>A	*	1		0.00807539	0.980178	0.00852275	0.00855973		0.00191523	0.00295644	0.00038088	0.000697792	0.00220137	6.07091e-05	0.00103652		0.0027792	0.00480208	0.000586166	0.000574185	0.00475059	0
GCKR	2	27726415	rs149847328	c.679C>T	p.Arg227*	1		0.00102477	0.933815	0.00104688	0.00130063		0.000306248	0.000246206	0	0.000123077	5.78202e-05	0.00097858	0.000653296		0.000318532	0.000583431	0	0	0	0
ABCG5	2	44050063	rs199689137	c.1336C>T	p.Arg446*	2		5.90857e-05	.	.	.		3.98877e-06	0	0	0	0	0	3.27268e-05		9.56145e-05	6.48845e-05	0	0.000114837	0	0.000641849
GNLY	2	85923181	rs41290043	c.255+2T>C	*	1		0.00198744	0.825707	0.00141772	0.00260223		0.00148891	0.00275186	0.00042333	0.00045425	0.000530191	0	0		0.00152925	0.00233433	0.000863061	0.000459242	0.00472813	0
ECRG4	2	106690470	rs141624732	c.262C>T	p.Gln86*	1		0.0178953	1	0.0178988	0.018381		0.00752412	0.00269914	0.0709996	0.000184547	0.000144567	0	6.53253e-05		0.0117819	0.00615764	0.0713464	0.000114758	0	0
STEAP3	2	120012259	rs774603994	c.1021-1G>T	*	1		0.00286513	0.767722	0.00312424	0.00297177		7.95634e-05	8.79724e-05	0.000462193	0	0	0	0		0.000509846	0.00084317	0.000863061	0	0	0
SCN7A	2	167266447	rs62622799	c.3712-2A>G	*	1		0.0188331	1	0.0188931	0.0207947		0.0110027	0.0168207	0.0216765	0.00235803	0.00333543	0	0.00740535		0.0130371	0.0173936	0.0250576	0.00344353	0.00591017	0
PDE11A	2	178879181	rs781747963	c.919C>T	p.Arg307*	1		0.00892365	0.869439	0.00851618	0.00204537		9.58635e-05	7.07889e-05	0.000508318	0.000250532	0	0	0		0.000382458	0.000713822	0.000287853	0	0	0
TTN	2	179393524	rs565675340	c.99250C>T	p.Arg33084*	2		4.92326e-05	0.475131	4.59447e-05	0.000371609		4.02447e-06	0	4.66244e-05	0	0	0	0		3.18532e-05	6.4834e-05	0	0	0	0
PTH2R	2	209302328	rs61742329	c.245C>A	p.Ser82*	1		0.0120467	1	0.012031	0.0111566		1.19532e-05	1.76072e-05	0	0	0	0	3.27097e-05		0.0125566	0.0201686	0.00432277	0.00436681	0.00943396	0
OBSL1	2	220418334	rs140825693	c.4951G>T	p.Glu1651*	1		0.013505	1	0.013452	0.0135688		4.01732e-06	0	0	6.47165e-05	0	0	0		3.18654e-05	0	0	0	0	0.000642674
HTR2B	2	231988421	rs79874540	c.58C>T	p.Gln20*	1		0.00213418	0.93233	0.00261557	0.00204233		0.00153724	0.000282152	0.0158921	0	0	0	0		0.00242007	0.000648172	0.0172612	0	0	0
AGXT	2	241808315	rs180177201	c.33_34insC	p.Lys12Glnfs*156	2		7.06428e-05	.	.	.		.	.	.	.	.	.	.		.	.	.	.	.	.
SCN5A	3	38592996	rs137854613	c.4864C>T	p.Arg1622*	2		9.84756e-06	.	.	.		.	.	.	.	.	.	.		.	.	.	.	.	.
SCN5A	3	38655514	rs577421914	c.655C>T	p.Arg219*	2		.	0.569909	6.56353e-05	0.000185736		.	.	.	.	.	.	.		3.18715e-05	6.48593e-05	0	0	0	0
SCN5A	3	38663981	rs759235726	c.393-1C>T	*	2		0.000412405	0.589856	0.000324895	0.000371195		1.27476e-05	9.3784e-06	0	0.000139782	0	0	0		6.37918e-05	0.00012982	0	0	0	0
SCN10A	3	38743591	rs199931920	c.4396C>T	p.Gln1466*	2		2.62586e-05	.	.	.		8.57598e-05	1.06144e-05	0	0	0	0	0		9.55475e-05	6.48088e-05	0	0	0	0
SCN10A	3	38830472	rs745868315	c.445C>T	p.Arg149*	2		4.92326e-05	.	.	.		1.19566e-05	0	0	0	0	0	9.80392e-05		3.18634e-05	0	0.000287853	0	0	0
SLC6A20	3	45837875	rs202158371	c.37C>T	p.Gln13*	1		0.00264239	0.894966	0.00246132	0.00149087		0.000962958	0.000240509	0.00976761	0	0	0	0		0.00134754	0.000260586	0.00982091	0	0	0
CCDC66	3	56628033	rs150364083	c.1381C>T	p.Arg461*	1		0.00451063	0.878714	0.00418753	0.00559076		0.00438726	0.00634147	0.0121974	0.00129183	0.0011564	0	6.53253e-05		0.00478072	0.00538262	0.014121	0.000919118	0.00353774	0
HHLA2	3	108076875	rs41267017	c.870G>A	p.Trp290*	1		0.00519606	0.946455	0.00525083	0.00334076		0.00418424	0.00388804	0.001114	0.000387497	0.000898968	0	0.0165043		0.00245239	0.00395436	0.000576037	0.000803305	0.00235849	0
MYH15	3	108147680	rs61744539	c.3421C>T	p.Arg1141*	1		0.00110235	0.829567	0.00317347	0.00148865		8.04169e-06	1.76972e-05	0	0	0	0	0		0.00341047	0.00467229	0.000864553	0.00298507	0.00235849	0
COL6A5	3	130132401	rs190283135	c.4675C>T	p.Gln1559*	1		0.0011908	0.830489	0.000895922	0.00055991		0.00167868	0.00149907	0.000327568	0	0.00591476	0	0		0.000959386	0.00149954	0.000288184	0.000230256	0.00471698	0
COL6A5	3	130139996	rs139339125	c.4951-1G>T	*	1		0.00508346	0.952247	0.00529021	0.00520059		0.00346082	0.000523879	0.0247836	0	4.05449e-05	0	4.39329e-05		0.00391994	0.00149157	0.0256336	0.000114811	0	0
COL6A5	3	130159330	rs2201717	c.6148C>T	p.Gln2050*	1		0.00501559	0.956031	0.0066587	0.00501672		0.0223966	0.00782934	0.0191092	0.00271283	0.113314	0.000111632	0.0062451		0.00907643	0.00706508	0.0178366	0.00263943	0.0943396	0
COL6A5	3	130187662	rs115375867	c.6814G>T	p.Glu2272*	1		0.0152973	1	0.015316	0.0128253		0.00713096	0.00831204	0.00795369	0.000994299	0.0021141	0	0.0136513		0.00630855	0.00972763	0.00805524	0.000918063	0.00117925	0
ACAD11	3	132337477	rs41272317	c.88+1G>A	*	1		0.0117933	1	0.0118078	0.0122631		4.01417e-05	6.64868e-05	0	0	0	0	0		0.0191229	0.0136222	0.00691643	0.024225	0.0070922	0.0829049
MCCC1	3	182775131	rs185741664	c.841C>T	p.Arg281*	2		6.56513e-06	.	.	.		4.50812e-05	3.64186e-05	0	0	0.000205701	0	0		.	.	.	.	.	.
HRG	3	186383892	rs148593044	c.72C>A	p.Cys24*	1		0.00264258	0.805744	0.00254665	0.00315516		0.000107428	0.000184797	0.00023099	0	2.89118e-05	0	0		0.000636862	0.00116641	0.000575374	0	0	0
CXCL8	4	74607285	rs188378669	c.91G>T	p.Glu31*	1		0.0112866	1	0.0112926	0.0111359		0.00134797	0.0011896	0.00693802	0	0.000145535	0	0		0.00302663	0.00421585	0.00662061	0	0.00117925	0
HPSE	4	84216649	rs144185023	c.1480C>T	p.Gln494*	1		0.00131987	0.840397	0.000567745	0.00111441		0.00134816	0.0023695	0.000278707	0.000251067	0.00107257	0	0.000239726		0.000891663	0.00129634	0.000575705	0.000344116	0.00353774	0
HPSE	4	84223334	rs141973931	c.1294C>T	p.Arg432*	1		0.00250524	0.935822	0.0024843	0.00167224		0.000660491	0.000518973	0.00438961	0	0	0	0		0.000860092	0.000583658	0.00489349	0	0	0
FAM13A	4	89912303	rs141803474	c.428-2A>G	*	1		0.00740045	0.965962	0.00775153	0.0102818		0.00188915	0.00111028	0.014097	0	0	0	0		0.00282341	0.00313112	0.0106007	0	0	0
MMRN1	4	90844317	rs200640234	c.851-2A>G	*	2		0.0023082	0.682118	0.00153915	0.00297177		0.000235435	0.000106082	0.00212884	0	0	0	0		0.000796178	0.000842624	0.00287687	0	0	0
		90844405	rs146692577	c.937C>T	p.Gln313*			0.000613968	0.705095	0.000853259	0.000742391		3.5878e-05	0	0	0.000553642	0	0	0		0.000159195	0	0	0.000573526	0	0
MMRN1	4	90844317	rs200640234	c.851-2A>G	*	2		0.0023082	0.682118	0.00153915	0.00297177		0.000235435	0.000106082	0.00212884	0	0	0	0		0.000796178	0.000842624	0.00287687	0	0	0
MMRN1	4	90844405	rs146692577	c.937C>T	p.Gln313*	2		0.000613968	0.705095	0.000853259	0.000742391		3.5878e-05	0	0	0.000553642	0	0	0		0.000159195	0	0	0.000573526	0	0
C4orf54	4	100574890	rs186499567	c.916G>T	p.Glu306*	1		0.00220969	0.937191	0.00182794	0.00167473		0.00229577	0.00381913	0.00560748	0.00108561	0.000655899	0	0.00192532		0.00242254	0.00292056	0.00518135	0.000459137	0.0035461	0
PRSS12	4	119253022	rs147303693	c.821-1G>A	*	1		0.00695473	0.960087	0.00681295	0.00668648		0.00109173	0.000379456	0.00937731	0	0	0	0.000783955		0.00257995	0.00213925	0.011802	0	0	0
DAP	5	10761153	rs201354802	c.28G>T	p.Glu10*	1		0.00370657	0.76705	0.00397422	0.00431358		.	.	.	.	.	.	.		0.00206002	0.00307924	0.00153022	0.000947418	0.00146199	0
AGXT2	5	35013058	rs114286107	c.1188+1G>A	*	1		0.016621	1	0.0165992	0.0165305		0.0123593	0.015842	0.0321573	0.00239344	0.00751394	0	0.00671406		0.0127364	0.0160684	0.0282096	0.00240936	0.00943396	0
APC	5	112111384	rs876658325	c.481C>T	p.Gln161*	2		6.31786e-05	.	.	.		.	.	.	.	.	.	.		.	.	.	.	.	.
APC	5	112154969	rs1554080082	c.1240delC	p.Arg414Alafs*40	2		0.00119138	0.796377	0.0010075	0.00124069		.	.	.	.	.	.	.		.	.	.	.	.	.
SLC27A6	5	128326071	rs183450464	c.883C>T	p.Gln295*	1		0.00449628	0.944918	0.00442382	0.00297066		0.00160501	0.000369888	0.0127056	6.15612e-05	0	0	0.00255302		0.00171975	0.000907088	0.0115075	0	0	0
PROB1	5	138729388	rs1245659667	c.1383G>A	p.Trp461*	1		0.000412389	.	.	.		1.95005e-05	1.68062e-05	6.54707e-05	0	0	0	0		.	.	.	.	.	.
GPR151	5	145895394	rs114285050	c.283C>T	p.Arg95*	1		0.00837668	0.960282	0.00831271	0.00798663		0.00592198	0.00698206	0.02051	0.00104577	0.00413414	0	0.00143716		0.00643435	0.00752172	0.0189873	0.00114811	0.00471698	0
COL23A1	5	177689216	rs2973744	c.675+2T>C	*	1		0.00251203	0.811336	0.00205767	0.00241905		0.00281819	0.00473555	0.000794011	0.000166058	0.00129055	0	7.92519e-05		0.0028677	0.00402232	0.00259067	0.000574053	0.00589623	0
DSP	6	7568676	rs397516915	c.1273C>T	p.Arg425*	2		9.68289e-06	.	.	.		3.97981e-06	8.79832e-06	0	0	0	0	0		.	.	.	.	.	.
DSP	6	7577219	rs730880082	c.2821C>T	p.Arg941*	2		9.84646e-06	.	.	.		.	.	.	.	.	.	.		3.18512e-05	6.48172e-05	0	0	0	0
DSP	6	7579897	rs727503000	c.3474dupA	p.Glu1159Argfs*3	2		4.84022e-06	.	.	.		.	.	.	.	.	.	.		.	.	.	.	.	.
DSP	6	7583805	rs730880092	c.6310delA	p.Thr2104Glnfs*12	2		5.32136e-05	.	.	.		5.17038e-05	1.75846e-05	0.00050813	0	0	0	0		.	.	.	.	.	.
SLC26A8	6	35959504	rs145871916	c.874C>T	p.Arg292*	1		0.000351336	0.412224	1.96906e-05	0.000185874		0.000294012	0.00053537	9.30319e-05	0.000188277	6.15801e-05	0	0		0.000286697	0.000388802	0	0.000114784	0.00117925	0
ELOVL5	6	53152683	rs150583340	c.304C>T	p.Gln102*	1		0.00396599	0.957467	0.0040858	0.00352505		0.00635484	0.011604	0.002785	0.00114829	0.00443423	0	0.00375268		0.00595428	0.00965401	0.00230282	0.00229568	0.00471698	0
LPA	6	161026077	rs201480327	c.2945+1G>A	*	1		0.000718768	0.558101	9.18894e-05	0.000185598		6.8012e-05	3.53607e-05	0	0.000386548	0	0.000108778	0.000163324		0.000127356	0.000129601	0	0.000229463	0	0
ABCA13	7	48452181	rs141576983	c.12459+1G>T	*	1		0.00496136	0.931392	0.00376419	0.00430389		0.00240468	0.000672898	0.00627299	6.54793e-05	9.65499e-05	0.0177778	0.00110478		0.0023417	0.00136826	0.00690846	0.000349243	0	0.0148771
SPATA48	7	50169391	rs771339741	c.728+2T>C	*	1		0.00220028	0.922024	0.00273699	0.00241546		0.000380391	0.000545015	0.000238834	0.000129601	0.000696136	0	0.000146199		0.000637024	0.00110189	0.000864055	0	0	0
SAMD9L	7	92764069	rs150070697	c.1216C>T	p.Arg406*	1		0.0191868	1	0.0191786	0.0204309		0.00191275	0.00269609	0.00554135	0	0.000115821	0	0		0.00433287	0.00732815	0.00518135	0.000114811	0	0
CYP3A5	7	99273811	rs200579169	c.92dupG	p.Leu32Thrfs*3	2		.	0.912175	0.00492921	0.00297287		0.00692322	0.0102858	0.00369549	0.00184866	0.00474153	0	0.00604259		0.0043348	0.00667877	0.0023015	0.00137994	0.00825472	0
CLCN1	7	143048771	rs55960271	c.2680C>T	p.Arg894*	1		0.0192633	1	0.018962	0.0202678		0.00287571	0.00285642	0.016816	0	0.000144567	5.43892e-05	0		0.00560903	0.00701026	0.0152474	0	0	0
KCNH2	7	150644528	rs794728403	c.3040C>T	p.Arg1014*	2		1.64391e-05	.	.	.		.	.	.	.	.	.	.		.	.	.	.	.	.
KCNH2	7	150645949	rs773724817	c.2587C>T	p.Arg863*	2		6.56504e-06	0.265423	1.96906e-05	0.000185529		3.97985e-06	0	0	6.15612e-05	0	0	0		3.18512e-05	6.48172e-05	0	0	0	0
KCNH2	7	150648737	rs121912508	c.1744C>T	p.Arg582Cys	2		1.31283e-05	.	.	.		.	.	.	.	.	.	.		.	.	.	.	.	.
RNF32	7	156468559	rs3823617	c.852+2T>C	*	1		0.0193047	1	0.0193033	0.0154678		0.0370672	0.0309634	0.0233037	0.108246	0.0211431	0.117046	0.011045		0.0540213	0.0268112	0.0210132	0.111813	0.0200472	0.115187
MSR1	8	16012594	rs41341748	c.877C>T	p.Arg293*	1		0.00652768	0.865089	0.00563807	0.00724368		2.79363e-05	1.76629e-05	0	0.000308109	0	0	0		6.3804e-05	0	0	0.000229938	0	0
PKHD1L1	8	110394801	rs767214586	c.417+1G>A	*	1		0.000160891	0.561734	0.00011158	0.000185598		2.89836e-05	2.72178e-05	0	0.000134012	3.06956e-05	5.79845e-05	0		6.37227e-05	6.48508e-05	0	0.000114784	0	0
PKHD1L1	8	110464510	rs72687022	c.6507+1G>A	*	1		0.00476797	0.899001	0.00443695	0.00445269		0.00767286	0.0114392	0.00107577	0.00358947	0.00557759	0	0.00861		0.00602333	0.00907441	0.00201845	0.00310202	0.0035461	0
IL33	9	6252982	rs766862459	c.460G>T	p.Glu154*	1		0.000275931	0.703701	0.000272387	0.000745434		5.85897e-05	0.000123162	0	0	0	0	0		0.000127486	0.000259639	0	0	0	0
IL33	9	6255967	rs146597587	c.613-1G>C	*	1		0.00150018	0.806651	0.00162119	0.00204157		0.00215349	0.00368043	0.00166837	0.00049255	0.00101467	0	0.00111162		0.00194292	0.00298198	0.000575705	0.000918274	0.0035461	0
IFNE	9	21481483	rs2039381	c.211C>T	p.Gln71*	1		0.0108244	0.994124	0.0107182	0.0106145		0.0454036	0.00325167	0.018433	0.0650512	0.0504343	0.183811	0.138756		0.0348015	0.00454015	0.0178366	0.0676856	0.0424528	0.197943
PRUNE2	9	79441650	rs139658711	c.509-2A>G	*	1		0.00235477	0.911085	0.00259916	0.00241636		0.00151389	0.0013114	0.00887546	0.000251699	6.24142e-05	0	0.000784537		0.00200701	0.00162064	0.0100806	0.000114863	0	0
OR1J1	9	125239501	rs45579335	c.705C>A	p.Cys235*	1		0.00776877	0.905756	0.00804361	0.0089153		0.00974574	0.0160777	0.00910183	0.00289124	0.00569562	0	0.00235171		0.0103543	0.0160851	0.00777202	0.00413223	0.00471698	0
SOHLH1	9	138589474	rs140132974	c.346-1G>A	*	1		0.00480536	0.96218	0.00474543	0.00538833		0.00289663	0.00153729	0.0149254	0.000123916	5.78938e-05	0.00974839	0.000882411		0.00305674	0.00136081	0.0152562	0.000114732	0	0.00961538
CARD9	9	139259592	rs141992399	c.1434+1G>C	*	1		0.00523197	0.835255	0.00393156	0.0040877		4.02946e-06	0	0	0	0	0	3.2684e-05		3.18715e-05	0	0	0.000114916	0	0
ASAH2	10	52005095	rs116049719	c.247C>T	p.Gln83*	1		0.00485555	0.937421	0.00495875	0.00445765		0.00457449	0.00569081	0.00859202	0.0118725	0.00107017	5.43774e-05	0.000718579		0.00771585	0.00648761	0.00806916	0.0120717	0	0
ZNF365	10	64382946	rs142406094	c.1065G>A	p.Trp355*	1		0.000860811	0.930246	0.000902486	0.00148754		2.78377e-05	6.1545e-05	0	0	0	0	0		0.00028688	0.000518874	0	0	0	0
ABCC2	10	101552117	rs533334893	c.333+1G>A	*	2		6.56612e-06	.	.	.		0.000103417	0	0	0	0	0	0.000849229		.	.	.	.	.	.
ABCC2	10	101591826	rs72558199	c.3196C>T	p.Arg1066*	2		9.67998e-05	.	.	.		0.000421501	0.000615341	0.000369549	0.000246063	0.000462561	0	0.000195976		0.000350207	0.000453603	0.000287687	0.000229463	0	0
ABCC2	10	101591889	rs762243203	c.3258+1G>A	*	2		3.28207e-06	.	.	.		3.97687e-06	0	0	0	2.89151e-05	0	0		6.3678e-05	0	0	0	0.00235849	0
NRAP	10	115355414	rs201084642	c.4399C>T	p.Arg1467*	1		0.0014637	0.930818	0.00152602	0.00148754		0.000294345	0.000325412	0.00133999	0	0	0	6.53253e-05		0.000573285	0.000972636	0.000575705	0.000114732	0	0
KCNQ1	11	2549249	rs762814879	c.96+1G>A	*	2		0.000183873	.	.	.		7.96559e-06	1.7583e-05	0	0	0	0	0		.	.	.	.	.	.
KCNQ1	11	2609948	rs397508083	c.884del	p.Lys295Serfs*10	2		2.42608e-05	.	.	.		.	.	.	.	.	.	.		.	.	.	.	.	.
KCNQ1	11	2609949	rs397508083	c.1265delA	p.Lys422Serfs*10	2		2.42608e-05	.	.	.		.	.	.	.	.	.	.		.	.	.	.	.	.
KCNQ1	11	2790111	rs17215500	c.1552C>T	p.Arg518*	2		6.5653e-06	.	.	.		0.000103416	0.000175883	4.61936e-05	6.15385e-05	8.67403e-05	0	3.26648e-05		.	.	.	.	.	.
UEVLD	11	18555876	rs200269677	c.1248+1G>A	*	1		0.0045125	0.958805	0.00439757	0.00613383		0.000664332	0.000804461	0.00162124	0	0	0	0.00025505		0.0016241	0.00265751	0.00201381	0	0	0
MS4A2	11	59861473	rs138180929	c.574G>T	p.Gly192*	1		0.000781194	0.987553	0.000413503	0.000185667		0.000644268	0.00103749	0.00129342	0.000123031	0.000231294	0	0		0.000891833	0.000907323	0.0031682	0.000229621	0	0
MS4A2	11	59863030	rs17860459	c.637-1G>A	*	1		0.00334784	0.928931	0.00336709	0.00222965		7.95602e-06	1.75932e-05	0	0	0	0	0		0.00331273	0.000842842	0.0247553	0	0	0
MMP10	11	102649482	rs17860955	c.497-2A>G	*	1		0.0102586	0.990154	0.010354	0.0113257		0.013552	0.0181233	0.00383691	0.00394234	0.0122451	0.000108992	0.0154144		0.0104465	0.0169217	0.00345224	0.00309917	0.0106132	0
MMP1	11	102661521	rs199890858	c.1213C>T	p.Arg405*	2		9.84801e-06	.	.	.		3.99246e-06	8.84909e-06	0	0	0	0	0		0.000127389	0.000194426	0	0	0	0
MMP1	11	102667986	rs141392515	c.350+1G>A	*	2		5.58619e-05	.	.	.		7.96762e-05	0.000158669	0	0	2.89721e-05	0	0		3.18451e-05	6.48172e-05	0	0	0	0
APOA4	11	116691864	rs781747963	c.910C>T	p.Arg304*	1		0.00216358	0.823045	0.00316034	0.00204537		9.58635e-05	7.07889e-05	0.000508318	0.000250532	0	0	0		0.000382458	0.000713822	0.000287853	0	0	0
PDZD3	11	119058356	rs200700939	c.604G>T	p.Glu202*	1		0.00149518	0.970099	0.00143413	0.000372578		0.000546747	0.000139561	0.00205973	0	0	0.0016787	0.000434405		0.00047853	0.00019483	0.00172911	0	0	0.00128205
PDZD3	11	119059532	rs146107413	c.1201C>T	p.Arg401*	1		0.00289146	0.804544	0.0020511	0.00148533		0.000457311	0.000878997	0.000138607	6.15157e-05	0.000144601	0	3.26627e-05		0.000605327	0.00116716	0	0	0	0
RAD52	12	1023218	rs4987207	c.1037C>A	p.Ser346*	1		0.013296	1	0.0132879	0.0122585		0.0165014	0.0117425	0.0149801	0.00142064	0.00454703	0.0214707	0.0481373		0.0096209	0.0110866	0.0166858	0.0021829	0.00353774	0.0230769
A2ML1	12	9020954	rs202067416	c.4061+1G>A	*	1		0.0103401	0.981656	0.0104426	0.0105909		0.000988697	0.0015327	0.00171853	0	6.01214e-05	5.5966e-05	0		0.00226172	0.00375989	0.00201381	0.000114837	0	0
PZP	12	9321534	rs145240281	c.2038C>T	p.Arg680*	1		0.0121788	1	0.0121524	0.0164302		0.004349	0.00690778	0.0111809	0.000738371	0.000578436	0	3.26691e-05		0.00555059	0.00785816	0.00836217	0.00149288	0	0
APOLD1	12	12879031	rs202116412	c.96+1G>A	*	1		0.00883574	0.867393	0.00881482	0.00745941		0.00108412	0.00185144	0.00249091	0.000144217	0.000135526	0	0		0.00173936	0.00306916	0.000626566	0.000239006	0	0
RERGL	12	18234352	rs73063263	c.391C>T	p.Arg131*	2		0.00097619	0.937648	0.000905767	0.000561167		3.98705e-06	0	0	0	2.89134e-05	0	0		0.000927822	0.00143155	0.000291036	0.000575772	0	0
		18234408	rs372148369	c.336-1G>C	*			.	0.885132	0.00371824	0.00324427		3.76831e-05	7.38103e-05	4.70146e-05	0	0	0	0		0.000581245	0.00111446	0.000296384	0	0	0
LMNTD1	12	25705804	rs118038819	c.89+1G>A	*	1		0.00550252	0.921354	0.00497516	0.00557414		0.00388289	0.006257	0.00104018	0.00114916	0.00157043	0	0.00617663		0.00340786	0.00576948	0.000863061	0.0010333	0.00117925	0
PKP2	12	32955491	rs193922674	c.2146-1G>C	*	2		2.63255e-05	.	.	.		3.18393e-05	7.04126e-05	0	0	0	0	0		3.1839e-05	6.48004e-05	0	0	0	0
PKP2	12	33021899	rs397516986	c.1132C>T	p.Gln378*	2		1.31355e-05	.	.	.		3.97836e-06	8.79368e-06	0	0	0	0	0		3.18329e-05	6.47836e-05	0	0	0	0
PKP2	12	33031955	rs121434420	c.235C>T	p.Arg79*	2		2.29799e-05	.	.	.		3.97886e-06	8.796e-06	0	0	0	0	0		.	.	.	.	.	.
PRPH	12	49691057	rs72687022	c.996+1G>A	*	1		0.006948	0.839768	0.00683264	0.00445269		0.00767286	0.0114392	0.00107577	0.00358947	0.00557759	0	0.00861		0.00602333	0.00907441	0.00201845	0.00310202	0.0035461	0
KRT83	12	52711747	rs146753414	c.601G>T	p.Glu201*	1		0.00689248	0.833216	0.00546742	0.0070632		3.97687e-06	8.79028e-06	0	0	0	0	0		0.00991519	0.0146696	0.00633276	0.00252641	0.0165485	0
OAS3	12	113403675	rs61942233	c.2530C>T	p.Arg844*	1		0.0135928	1	0.0135931	0.0137393		0.0110809	0.0160331	0.0165597	0.00286608	0.00427375	5.57787e-05	0.0051919		0.0116205	0.0166515	0.0175489	0.00206564	0.00471698	0
OLFM4	13	53617309	rs34067666	c.640C>T	p.Arg214*	1		0.016179	1	0.0161824	0.0172927		0.0132305	0.0149473	0.0576674	0.00209489	0.00487975	5.44722e-05	0.00150435		0.0154038	0.0135661	0.0599078	0.00276052	0.0106132	0.000641849
MYH7	14	23898437	rs1177916030	c.1257+1G>A	*	2		.	0.75168	0.000518519	0.000185598		.	.	.	.	.	.	.		3.1839e-05	6.48004e-05	0	0	0	0
MYH7	14	23894118	rs727504310	c.2539A>G	p.Lys847Glu	2		1.97101e-05	.	.	.		.	.	.	.	.	.	.		.	.	.	.	.	.
MYH7	14	23900811	rs397516264	c.715G>A	p.Asp239Asn	2		2.29878e-05	.	.	.		3.97621e-06	0	0	0	2.89084e-05	0	0		.	.	.	.	.	.
FANCM	14	45658326	rs147021911	c.5101C>T	p.Gln1701*	1		0.00240555	0.648526	0.00427614	0.00408466		0.00124583	0.00103913	0.00822399	0.000123168	0.00011566	0	0		0.00162379	0.00123121	0.00719217	0	0	0
NPC2	14	74947404	rs140130028	c.441+1G>A	*	1		0.00720142	0.779176	0.00735772	0.00725446		0.00372612	0.00643528	0.00281859	0.00123031	0.00127197	5.43656e-05	0.00140449		0.0041757	0.00707333	0.00201962	0.00103282	0.00117925	0
SERPINA9	14	94931042	rs202070363	c.1050+2T>C	*	1		0.0184625	1	0.0184501	0.0197099		0.00210398	0.00343427	0.00116442	0.000259336	0.00197546	0	0		0.00445917	0.0081053	0.00143843	0.000229516	0.00235849	0
MOK	14	102749873	rs56283342	c.64C>T	p.Gln22*	1		0.00160165	0.89854	0.00156212	0.00185943		0.000230875	0.000492602	0	6.15385e-05	0	0	3.2684e-05		0.000445973	0.000907559	0	0	0	0
VPS13C	15	62283295	rs143639809	c.1484-2A>G	*	1		0.00285765	0.954581	0.00309799	0.00355939		0.00169373	0.00152046	0.00989302	0.000253968	7.27696e-05	0	0		0.00245787	0.002079	0.0118566	0.000229885	0	0
NEIL1	15	75641682	rs5745908	c.434+2T>C	*	1		0.00374962	0.938428	0.00332443	0.00242266		0.00716321	0.0126649	0.00179967	0.00114849	0.00545562	0	0.00133479		0.00615434	0.0103233	0.00115207	0.00160883	0.0117925	0
AGBL1	15	86800251	rs138185152	c.763+2T>G	*	1		0.00414525	0.946326	0.00425645	0.00409378		0.00142895	0.000277698	0.00900355	6.47752e-05	0	0.00608667	0.000364842		0.00210298	0.00123217	0.0106505	0	0	0.00514139
MFGE8	15	89443044	rs201988637	c.871-2A>C	*	1		0.00228782	0.947577	0.00225785	0.00204765		0.000649521	0.000158775	0.00591607	0	0	0	0.000359407		0.00159347	0.000843389	0.0100806	0	0	0
OR4F15	15	102358818	rs141388760	c.429C>G	p.Tyr143*	1		0.00650812	0.721943	0.00437131	0.007241		0.00251552	0.00413041	0.00120103	0.00110728	0.00101215	0	0.00212321		0.00283421	0.00498963	0	0.000918485	0.00236407	0
MPG	16	129423	rs146600185	c.25-1G>A	*	1		0.00263878	0.490759	0.00121754	0.00149142		0.00117151	0.000657789	0.00716531	6.17055e-05	0	0	0		0.00102008	0.000454368	0.00575374	0	0	0
ABCC6	16	16256866	rs72653744	c.3490C>T	p.Arg1164*	1		5.91568e-05	.	.	.		0.000167142	0.000140872	0	0.00018457	0.000115634	0.000706829	0.000195976		6.36902e-05	6.48172e-05	0	0	0.00117925	0
ABCC6	16	16256935	rs72653706	c.3421C>T	p.Arg1141*	1		0.00233479	0.829173	0.00211018	0.00259933		0.00141268	0.00232386	0.00295639	0.000246184	0.000289084	0	0.000130651		0.00130532	0.00200855	0.00172612	0	0.00118203	0
ABCC11	16	48204130	rs60681475	c.3778-1G>A	*	1		0.0122252	0.99815	0.0124215	0.0148533		0.0109863	0.0157084	0.0101258	0.00215411	0.0120213	0	0.000653595		0.0103165	0.0147707	0.0103687	0.00344274	0.0165094	0
ABCC11	16	48204799	rs140475834	c.3777+1G>A	*	1		4.60502e-05	.	.	.		4.38499e-05	4.41657e-05	0	0.000123077	5.78436e-05	5.43833e-05	3.26691e-05		3.18431e-05	0	0	0.000114705	0	0
DNAH9	17	11597289	rs200681631	c.4719T>G	p.Tyr1573*	1		0.00238094	0.817259	0.002609	0.00259837		0.000151186	0.000131963	0.000970156	0	2.89352e-05	0	0		0.000636862	0.00110146	0.000575705	0	0	0
EFCAB13	17	45438788	rs78865644	c.706C>T	p.Arg236*	1		0.00857661	0.948673	0.00847352	0.00502232		0.00790607	0.0114354	0.00614546	0.00178462	0.00812985	0.000598477	0.00114379		0.00688468	0.00992475	0.00748417	0.00172255	0.0142518	0
EFCAB13	17	45447802	rs76299620	c.806-1G>A	*	1		0.014324	1	0.0146203	0.0135688		1.59716e-05	0	0	0	0.000116353	0	0		0.0216781	0.014332	0.0161943	0.0087236	0.0248227	0.179537
ABCC3	17	48742513	rs143894806	c.1394-1G>T	*	1		0.00739131	0.924822	0.00808627	0.00594796		0.00074371	0.00124855	0.000462193	6.15157e-05	0.00014455	0	0.000718579		0.00146497	0.00259269	0.000575374	0.000229516	0	0
EPX	17	56272415	rs200969873	c.685C>T	p.Gln229*	2		0.000114947	0.757889	5.25083e-05	0.000185805		0.000513061	0.00044847	4.61979e-05	6.15233e-05	0.000173461	0	0.00195976		6.37146e-05	6.48508e-05	0	0	0	0
		56272501	rs35617692	c.771C>A	p.Cys257*			.	0.900221	0.00786311	0.00761516		1.59134e-05	1.75932e-05	0	0	2.89084e-05	5.43833e-05	0		0.00612011	0.00908383	0.00604839	0.00195313	0.00471698	0
MPO	17	56348226	rs35897051	c.2031-2A>C	*	1		.	0.88105	0.0110202	0.0115672		0.00437147	0.00714588	0.00170964	0.000861751	0.00283335	5.43656e-05	9.7988e-05		0.00516615	0.00811267	0.00143926	0.00115022	0.00943396	0
DSG2	18	29101207	rs553299589	c.523+1G>A	*	2		9.1942e-05	.	.	.		4.20115e-06	0	0	0	0	0	3.60646e-05		.	.	.	.	.	.
DSG2	18	29104755	rs121913007	c.918G>A	p.Trp306*	2		9.84976e-06	.	.	.		.	.	.	.	.	.	.		.	.	.	.	.	.
LDLR	19	11224102	rs879254868	c.1336delC	p.Leu446Cysfs*5	2		0.000185294	.	.	.		.	.	.	.	.	.	.		.	.	.	.	.	.
		11224102	rs749780672	c.1335C>A	p.Asp445Glu			3.87158e-05	.	.	.		1.59207e-05	1.76112e-05	9.23873e-05	0	0	0	0		3.18593e-05	6.4834e-05	0	0	0	0
TRPM4	19	49686146	rs71352737	c.1575G>A	p.Trp525*	1		0.00165541	0.842661	0.00168026	0.000743771		0.00149092	0.00189195	0.00572823	0.000443131	0.000150893	0	0.000487024		0.00143605	0.00155864	0.00518135	0.000230256	0	0
TRPM4	19	49703651	rs140799936	c.2740A>T	p.Lys914*	1		0.000676501	0.784814	0.000810596	0.00111732		0.0012257	0.00200704	0.00184911	0.000184638	0.000896265	0	0		0.0011484	0.00168809	0.00144259	0.000344748	0	0
KLK14	19	51585978	rs117229324	c.26+1G>A	*	1		0.0199267	1	0.0199105	0.0214632		0.013515	0.0164113	0.0079844	0.00278173	0.00562482	0.000111272	0.0331851		0.0102373	0.0166905	0.00662442	0.00252699	0.00589623	0.000641026
UPB1	22	24919586	rs143493067	c.713-1G>A	*	1		0.00581933	0.838157	0.00516222	0.00557207		0.0017777	0.00269904	0.00171043	0.00055371	0.000607077	0	0.000947217		0.00187874	0.00330568	0.00115075	0.000114732	0.00117925	0
CHEK2	22	29091857	rs555607708	c.1100delC	p.Thr367Metfs*15	2		0.00307915	.	.	0.00408315		0.00204432	0.00254276	0.0087306	0.000394945	5.78804e-05	0	0		0.0026108	0.00265682	0.00863061	0.000573789	0	0
CHEK2	22	29121230	rs121908698	c.444+1G>A	*	2		0.000377423	0.467039	0.000416784	0.000742115		0.000131331	0.000167292	0.000554375	0	2.89118e-05	0	0		0.000222902	0.000324044	0.000287687	0	0	0
CHEK2	22	29130389	rs587782401	c.319+2T>A	*	2		0.0025011	0.579853	0.000774497	0.00204309		6.7775e-05	4.41493e-05	0.000554836	0	0	0	0		0.00038219	0.000583506	0.000863558	0	0	0
		29130559	rs587781592	c.151C>G	p.Gnl51Lys			3.61864e-05	.	.	.		3.97769e-06	8.796e-06	0	0	0	0	0		.	.	.	.	.	.
CHEK2	22	29130427	rs587781269	c.283C>T	p.Arg95*	2		6.56405e-06	.	.	0.000186012		7.96121e-06	8.80716e-06	0	0	0	0	3.26691e-05		.	.	.	.	.	.
SFI1	22	31942938	rs200364231	c.430C>T	p.Arg144*	1		0.00164126	0.951243	0.00179841	0.00130646		0.000166078	0.000159844	0.000974568	0	2.98098e-05	0	0		0.000351572	0.00058548	0.000578704	0	0	0
