# Supplementary material for: Plasma Metabolic Outliers Identified in Estonian Human Knockouts
Source: Metabolites. 2025 May 13;15(5):323. doi: 10.3390/metabo15050323 (PMC12114030; doi:10.3390/metabo15050323)
Supplement: Supplementary file 1 [file metabolites-15-00323-s001.zip › TableS3.xlsx]

## Sheet: Table S2
Table S3. Characteristics of 981 Estonian participants included in the analysis
	All	LoF Carriers	Controls
Sample Size	981	723	258
Gender
Male (%)	0.366	0.318	0.5
Female (%)	0.634	0.682	0.5
Age (years, mean ± sd)	45.4 ± 16.5	44.0 ± 16.8	49.3 ± 15.1
Education
Less than High School	0.156	0.165	0.132
High School or Vocational Education	0.657	0.65	0.673
Bachelor’s degree or higher	0.188	0.184	0.195
BMI (kg/m2, mean ± sd)	27.0 ± 5.6	26.4 ± 5.5	28.8 ± 5.6
Current Smoker (%)	0.215	0.225	0.19
