# Supplementary material for: Plasma Metabolic Outliers Identified in Estonian Human Knockouts
Source: Metabolites. 2025 May 13;15(5):323. doi: 10.3390/metabo15050323 (PMC12114030; doi:10.3390/metabo15050323)
Supplement: Supplementary file 1 [file metabolites-15-00323-s001.zip › TableS4.xlsx]

## Sheet: distribution
Table S4. Metabolite distribution in Super pathways
Biochemical Class	Count
Amino Acid	222
Carbohydrate	26
Cofactors and Vitamins	36
Energy	9
Lipid	479
Nucleotide	42
Partially Characterized Molecules	28
Peptide	34
Xenobiotics	190
Unknown	321
Total	1387

## Sheet: metabolite list
	CHEMICAL NAME	SUPER_PATHWAY	SUB PATHWAY	INCHIKEY	SMILES	KEGG	HMDB
35	S-1-pyrroline-5-carboxylate	Amino Acid	Glutamate Metabolism	DWAKNKKXGALPNW-UHFFFAOYSA-N	OC(C1CCC=N1)=O	C04322	HMDB0001301
50	spermidine	Amino Acid	Polyamine Metabolism	ATHGHQPFGPMSJY-UHFFFAOYSA-N	NCCCCNCCCN	C00315	HMDB0001257
55	1-methylnicotinamide	Cofactors and Vitamins	Nicotinate and Nicotinamide Metabolism	LDHMAVIPBRSVRG-UHFFFAOYSA-N	C[N+]1=CC(C([NH-])=O)=CC=C1	C02918	HMDB0000699
62	12,13-DiHOME	Lipid	Fatty Acid, Dihydroxy	CQSLTKIXAJTQGA-FLIBITNWSA-N	CCCCCC(C(C/C=C\CCCCCCCC(O)=O)O)O	C14829	HMDB0004705
71	5-hydroxyindoleacetate	Amino Acid	Tryptophan Metabolism	DUUGKQCEGZLZNO-UHFFFAOYSA-N	OC1=CC=C(NC=C2CC(O)=O)C2=C1	C05635	HMDB0000763
93	alpha-ketoglutarate	Energy	TCA Cycle	KPGXRSRHYNQIFN-UHFFFAOYSA-N	O=C(C(O)=O)CCC(O)=O	C00026	HMDB0000208
98	kynurenate	Amino Acid	Tryptophan Metabolism	HCZHHEIFKROPDY-UHFFFAOYSA-N	OC1=C(C=CC=C2)C2=NC(C(O)=O)=C1	C01717	HMDB0000715
111	3-hydroxyisobutyrate	Amino Acid	Leucine, Isoleucine and Valine Metabolism	DBXBTMSZEOQQDU-UHFFFAOYSA-N	CC(C(O)=O)CO	C01188,C06001	HMDB0000023,HMDB0000336
112	3-hydroxy-3-methylglutarate	Lipid	Mevalonate Metabolism	NPOAOTPXWNWTSH-UHFFFAOYSA-N	CC(CC(O)=O)(CC(O)=O)O	C03761	HMDB0000355
117	homovanillate (HVA)	Amino Acid	Tyrosine Metabolism	QRMZSPFSDQBLIX-UHFFFAOYSA-N	COC1=CC(CC(O)=O)=CC=C1O	C05582	HMDB0000118
132	3-phosphoglycerate	Carbohydrate	Glycolysis, Gluconeogenesis, and Pyruvate Metabolism	OSJPPGNTCRNQQC-UHFFFAOYSA-N	OC(C(O)=O)COP(O)(O)=O	C00597	HMDB0000807
136	cholate	Lipid	Primary Bile Acid Metabolism	BHQCQFFYRZLCQQ-OLRQUHAPSA-N	O[C@H]1[C@@]2([H])[C@]3([H])CC[C@H]([C@H](C)CCC(O)=O)[C@@]3(C)[C@@H](O)C[C@]2([H])[C@@]4(C)CC[C@@H](O)CC4C1	C00695	HMDB0000619
144	4-hydroxyphenylacetate	Amino Acid	Phenylalanine Metabolism	XQXPVVBIMDBYFF-UHFFFAOYSA-N	OC(CC1=CC=C(C=C1)O)=O	C00642	HMDB0000020
158	5,6-dihydrothymine	Nucleotide	Pyrimidine Metabolism, Thymine containing	NBAKTGXDIBVZOO-UHFFFAOYSA-N	O=C(NCC1C)NC1=O	C00906	HMDB0000079
171	hypoxanthine	Nucleotide	Purine Metabolism, (Hypo)Xanthine/Inosine containing	FDGQSTZJBFJUBT-UHFFFAOYSA-N	O=C1C(N=CN2)=C2N=CN1	C00262	HMDB0000157
179	9,10-DiHOME	Lipid	Fatty Acid, Dihydroxy	XEBKSQSGNGRGDW-YFHOEESVSA-N	CCCCC/C=C\CC(C(CCCCCCCC(O)=O)O)O	C14828	HMDB0004704
180	linoleate (18:2n6)	Lipid	Long Chain Polyunsaturated Fatty Acid (n3 and n6)	OYHQOLUKZRVURQ-HZJYTTRNSA-N	OC(CCCCCCC/C=C\C/C=C\CCCCC)=O	C01595	HMDB0006270,HMDB0000673
181	laurate (12:0)	Lipid	Medium Chain Fatty Acid	POULHZVOKOAJMA-UHFFFAOYSA-N	O=C(O)CCCCCCCCCCC	C02679	HMDB0000638
182	quinolinate	Cofactors and Vitamins	Nicotinate and Nicotinamide Metabolism	GJAWHXHKYYXBSV-UHFFFAOYSA-N	OC(C(C=CC=N1)=C1C(O)=O)=O	C03722	HMDB0000232
189	N6,N6,N6-trimethyllysine	Amino Acid	Lysine Metabolism	MXNRLFUSFKVQSK-UHFFFAOYSA-N	C[N+](C)(CCCCC(C([O-])=O)N)C	C03793	HMDB0001325
192	N-acetylputrescine	Amino Acid	Polyamine Metabolism	KLZGKIDSEJWEDW-UHFFFAOYSA-N	CC(NCCCCN)=O	C02714	HMDB0002064
194	N-formylmethionine	Amino Acid	Methionine, Cysteine, SAM and Taurine Metabolism	PYUSHNKNPOHWEZ-UHFFFAOYSA-N	CSCCC(C(O)=O)NC=O	C03145	HMDB0001015
197	S-adenosylhomocysteine (SAH)	Amino Acid	Methionine, Cysteine, SAM and Taurine Metabolism	ZJUKTBDSGOFHSH-UHFFFAOYSA-N	OC1C(N2C=NC3=C2N=CN=C3N)OC(CSCCC(N)C(O)=O)C1O	C00021	HMDB0000939
207	adenosine 3',5'-cyclic monophosphate (cAMP)	Nucleotide	Purine Metabolism, Adenine containing	IVOMOUWHDPKRLL-UHFFFAOYSA-N	NC1=NC=NC2=C1N=CN2C3OC(CO4)C(OP4(O)=O)C3O	C00575	HMDB0000058
208	adenosine 5'-diphosphate (ADP)	Nucleotide	Purine Metabolism, Adenine containing	XTWYTFMLZFPYCI-KQYNXXCUSA-N	NC1=NC=NC2=C1N=CN2[C@@]3([H])[C@@](O)([H])[C@@](O)([H])[C@](COP(OP(O)(O)=O)(O)=O)([H])O3	C00008	HMDB0001341
209	adenosine 5'-monophosphate (AMP)	Nucleotide	Purine Metabolism, Adenine containing	UDMBCSSLTHHNCD-UHFFFAOYSA-N	NC1=NC=NC2=C1N=CN2C3OC(C(C3O)O)COP(O)(O)=O	C00020	HMDB0000045
212	5-methylthioadenosine (MTA)	Amino Acid	Polyamine Metabolism	WUUGFSXJNOTRMR-IOSLPCCCSA-N	NC1=NC=NC2=C1N=CN2[C@H]3[C@H](O)[C@H](O)[C@@H](CSC)O3	C00170	HMDB0001173
213	N6-methyladenosine	Nucleotide	Purine Metabolism, Adenine containing	VQAYFKKCNSOZKM-UHFFFAOYSA-N	OC(C1O)C(OC1CO)N(C=N2)C3=C2C(NC)=NC=N3	NA	HMDB0004044
229	arachidonate (20:4n6)	Lipid	Long Chain Polyunsaturated Fatty Acid (n3 and n6)	YZXBAPSDXZZRGB-DOFZRALJSA-N	CCCCC/C=C\C/C=C\C/C=C\C/C=C\CCCC(O)=O	C00219	HMDB0001043
231	arginine	Amino Acid	Urea cycle; Arginine and Proline Metabolism	ODKSFYDXXFIFQN-UHFFFAOYSA-N	N=C(N)NCCCC(N)C(O)=O	C00062	HMDB0000517
234	aspartate	Amino Acid	Alanine and Aspartate Metabolism	CKLJMWTZIZZHCS-UHFFFAOYSA-N	NC(C(O)=O)CC(O)=O	C00049	HMDB0000191
235	2-hydroxyphenylacetate	Amino Acid	Phenylalanine Metabolism	CCVYRRGZDBSHFU-UHFFFAOYSA-N	OC(CC1=C(O)C=CC=C1)=O	C05852	HMDB0000669
240	3-(4-hydroxyphenyl)lactate	Amino Acid	Tyrosine Metabolism	JVGVDSSUAVXRDY-UHFFFAOYSA-N	OC(C(O)=O)CC1=CC=C(O)C=C1	C03672	HMDB0000755
241	phenylpyruvate	Amino Acid	Phenylalanine Metabolism	BTNMPGBKDVTSJY-UHFFFAOYSA-N	O=C(C(O)=O)CC1=CC=CC=C1	C00166	HMDB0000205
244	beta-alanine	Nucleotide	Pyrimidine Metabolism, Uracil containing	UCMIRNVEIXFBKS-UHFFFAOYSA-N	NCCC(O)=O	C00099	HMDB0000056
250	biliverdin	Cofactors and Vitamins	Hemoglobin and Porphyrin Metabolism	QBUVFDKTZJNUPP-YBRAVLHJSA-N	CC1=C(/C=C(N2)/C(C=C)=C(C)C2=O)NC(/C=C3C(CCC(O)=O)=C(C)C(/C=C(N4)\C(C)=C(C=C)C4=O)=N\3)=C1CCC(O)=O	C00500	HMDB0001008
254	3-hydroxybutyrate (BHBA)	Lipid	Ketone Bodies	WHBMMWSBFZVSSR-UHFFFAOYSA-N	CC(O)CC(O)=O	C03197,C01089	HMDB0000442,HMDB0000357,HMDB0000011
266	cholesterol	Lipid	Sterol	HVYWMOMLDIMFJA-LBHVWCRMSA-N	CC1(C2C(C)CCCC(C)C)C(CC2)C(CC=C3C4(CC[C@H](O)C3)C)C4CC1	C00187	HMDB0000067
267	choline phosphate	Lipid	Phospholipid Metabolism	YHHSONZFOIEMCP-UHFFFAOYSA-N	C[N+](C)(CCOP(O)([O-])=O)C	C00588	HMDB0001565
272	corticosterone	Lipid	Corticosteroids	OMFXVFTZEKFJBZ-UHFFFAOYSA-N	CC(C(CC1)=CC2=O)(CC2)C3C1C(CCC4C(CO)=O)C4(C)CC3O	C02140	HMDB0001547
273	cortisone	Lipid	Corticosteroids	MFYSYFVPBJMHGN-ZPOLXVRWSA-N	O[C@@]1([C@@](CO)=O)[C@](C2)(C)[C@](CC1)([H])[C@@](CCC3=CC4=O)([H])[C@]([C@@]3(C)CC4)([H])C2=O	C00762	HMDB0002802
275	creatinine	Amino Acid	Creatine Metabolism	DDRJAANPRJIHGJ-UHFFFAOYSA-N	CN(C(N1)=N)CC1=O	C00791	HMDB0000562
278	cysteinylglycine	Amino Acid	Glutathione Metabolism	ZUKPVRWZDMRIEO-UHFFFAOYSA-N	NC(C(NCC(O)=O)=O)CS	C01419	HMDB0000078
279	cystine	Amino Acid	Methionine, Cysteine, SAM and Taurine Metabolism	LEVWYRKDKASIDU-UHFFFAOYSA-N	NC(C(O)=O)CSSCC(N)C(O)=O	C00491	HMDB0000192
297	sphingosine	Lipid	Sphingosines	WWUZIQQURGPMPG-CCEZHUSRSA-N	CCCCCCCCCCCCC/C=C/C(C(CO)N)O	C00319	HMDB0000252
302	deoxycholate	Lipid	Secondary Bile Acid Metabolism	KXGVEGMKQFWNSR-OHAQSFBXSA-N	CC12[C@@]([C@]3([H])CC[C@]4([H])C[C@H](O)CC[C@]4(C)[C@@]3([H])C[C@@H]2O)([H])CC[C@]1([H])[C@]([H])(C)CCC(O)=O	C04483	HMDB0000626
310	cystathionine	Amino Acid	Methionine, Cysteine, SAM and Taurine Metabolism	ILRYLPWNYFXEMH-UHFFFAOYSA-N	OC(C(CCSCC(N)C(O)=O)N)=O	C02291	HMDB0000099
313	sphinganine	Lipid	Sphingolipid Synthesis	OTKJDMGTUTTYMP-UHFFFAOYSA-N	CCCCCCCCCCCCCCCC(C(CO)N)O	C00836	HMDB0000269
327	flavin adenine dinucleotide (FAD)	Cofactors and Vitamins	Riboflavin Metabolism	VWWQXMAJTJZDQX-KUIMXZBMSA-N	OC(C(O)C(O)COP(OP(OC[C@H]1O[C@@H](N(C=N2)C3=C2C(N)=NC=N3)[C@H](O)[C@@H]1O)(O)=O)(O)=O)CN(C(C=C(C)C(C)=C4)=C4N=C5C(N6)=O)C5=NC6=O	C00016	HMDB0001248
330	fumarate	Energy	TCA Cycle	VZCYOOQTPOCHFL-OWOJBTEDSA-N	OC(/C=C/C(O)=O)=O	C00122	HMDB0000134
331	gamma-glutamylglutamate	Peptide	Gamma-glutamyl Amino Acid	OWQDWQKWSLFFFR-UHFFFAOYSA-N	O=C(O)C(N)CCC(NC(C(O)=O)CCC(O)=O)=O	C05282	HMDB0011737
338	gluconate	Xenobiotics	Food Component/Plant	RGHNJXZEOKUKBD-SQOUGZDYSA-N	OC([C@H](O)[C@@H](O)[C@H](O)[C@H](O)CO)=O	C00257	HMDB0000625
339	glutarate (C5-DC)	Lipid	Fatty Acid, Dicarboxylate	JFCQEDHGNNZCLN-UHFFFAOYSA-N	OC(CCCC(O)=O)=O	C00489	HMDB0000661
340	glycine	Amino Acid	Glycine, Serine and Threonine Metabolism	DHMQDGOQFOQNFH-UHFFFAOYSA-N	NCC(O)=O	C00037	HMDB0000123
342	glycocholate	Lipid	Primary Bile Acid Metabolism	RFDAIACWWDREDC-FRVQLJSFSA-N	O=C(CNC(CC[C@H]([C@@H]1[C@@]2(C)[C@@H](O)C[C@]3([H])[C@@]4(C)CC[C@@H](O)C[C@@]4([H])C[C@@H](O)[C@@]3([H])[C@]2([H])CC1)C)=O)O	C01921	HMDB0000138
344	guanidinoacetate	Amino Acid	Creatine Metabolism	BPMFZUMJYQTVII-UHFFFAOYSA-N	NC(NCC(O)=O)=N	C00581	HMDB0000128
355	histidine	Amino Acid	Histidine Metabolism	HNDVDQJCIGZPNO-UHFFFAOYSA-N	NC(C(O)=O)CC1=CN=CN1	C00135	HMDB0000177
356	cortisol	Lipid	Corticosteroids	JYGXADMDTFJGBT-VWUMJDOOSA-N	O[C@@]1([C@@](CO)=O)[C@]2(C)[C@](CC1)([H])[C@@](CCC3=CC4=O)([H])[C@]([C@@]3(C)CC4)([H])[C@@H](O)C2	C00735	HMDB0000063
358	hypotaurine	Amino Acid	Methionine, Cysteine, SAM and Taurine Metabolism	VVIUBCNYACGLLV-UHFFFAOYSA-N	NCCS(O)=O	C00519	HMDB0000965
361	inosine	Nucleotide	Purine Metabolism, (Hypo)Xanthine/Inosine containing	UGQMRVRMYYASKQ-KQYNXXCUSA-N	O[C@H]1[C@H](N2C(N=CN=C3O)=C3N=C2)O[C@H](CO)[C@H]1O	C00294	HMDB0000195
362	inosine 5'-monophosphate (IMP)	Nucleotide	Purine Metabolism, (Hypo)Xanthine/Inosine containing	GRSZFWQUAKGDAV-UHFFFAOYSA-N	OC1C(C(N2C=NC3=C2N=CNC3=O)OC1COP(O)(O)=O)O	C00130	HMDB0000175
363	myo-inositol	Lipid	Inositol Metabolism	CDAISMWEOUEBRE-GPIVLXJGSA-N	O[C@@H]1[C@@H](O)[C@H](O)[C@H](O)[C@H](O)[C@H]1O	C00137	HMDB0000211
376	isoleucine	Amino Acid	Leucine, Isoleucine and Valine Metabolism	AGPKZVBTJJNPAG-UHFFFAOYSA-N	NC(C(O)=O)C(C)CC	C06418,C00407,C16424	HMDB0000172
381	2-aminoadipate	Amino Acid	Lysine Metabolism	OYIFNHCXNCRBQI-UHFFFAOYSA-N	OC(CCCC(N)C(O)=O)=O	C00956	HMDB0000510
391	citrulline	Amino Acid	Urea cycle; Arginine and Proline Metabolism	RHGKLRLOHDJJDR-UHFFFAOYSA-N	NC(C(O)=O)CCCNC(N)=O	C00327	HMDB0000904
393	lactose	Carbohydrate	Disaccharides and Oligosaccharides	GUBGYTABKSRVRQ-DCSYEGIMSA-N	O[C@H]1[C@H](O[C@H]2[C@H](O)[C@@H](O)[C@H](O)O[C@@H]2CO)O[C@H](CO)[C@H](O)[C@@H]1O	C01970	HMDB0041627
397	leucine	Amino Acid	Leucine, Isoleucine and Valine Metabolism	ROHFNLRQFUQHCH-YFKPBYRVSA-N	O=C([C@H](CC(C)C)N)O	C00123	HMDB0000687
405	lithocholate	Lipid	Secondary Bile Acid Metabolism	SMEROWZSTRWXGI-UHFFFAOYSA-N	O=C(CCC(C(CCC1C2CCC3CC4O)C1(CCC2C3(CC4)C)C)C)O	C03990	HMDB0000761
407	lysine	Amino Acid	Lysine Metabolism	KDXKERNSBIXSRK-UHFFFAOYSA-N	NC(C(O)=O)CCCCN	C00739,C00047	HMDB0003405
409	malate	Energy	TCA Cycle	BJEPYKJPYRNKOW-UHFFFAOYSA-N	OC(C(O)=O)CC(O)=O	C00149,C00711,C00497	HMDB0031518,HMDB0000156,HMDB0000744
415	methionine	Amino Acid	Methionine, Cysteine, SAM and Taurine Metabolism	FFEARJCKVFRZRR-UHFFFAOYSA-N	CSCCC(N)C(O)=O	C00073	HMDB0000696
424	palmitate (16:0)	Lipid	Long Chain Saturated Fatty Acid	IPCSVZSSVZVIGE-UHFFFAOYSA-N	OC(CCCCCCCCCCCCCCC)=O	C00249	HMDB0000220
432	nicotinamide	Cofactors and Vitamins	Nicotinate and Nicotinamide Metabolism	DFPAKSUCGFBDDF-UHFFFAOYSA-N	NC(C1=CN=CC=C1)=O	C00153	HMDB0001406
439	stearate (18:0)	Lipid	Long Chain Saturated Fatty Acid	QIQXTHQIDYTFRH-UHFFFAOYSA-N	CCCCCCCCCCCCCCCCCC(O)=O	C01530	HMDB0000827
444	ornithine	Amino Acid	Urea cycle; Arginine and Proline Metabolism	AHLPHDHHMVZTML-BYPYZUCNSA-N	O=C(O)[C@@H](N)CCCN	C00077	HMDB0000214
445	orotate	Nucleotide	Pyrimidine Metabolism, Orotate containing	PXQPEWDEAKTCGB-UHFFFAOYSA-N	O=C(C1=CC(O)=NC(O)=N1)O	C00295	HMDB0000226
452	palmitoleate (16:1n7)	Lipid	Long Chain Monounsaturated Fatty Acid	SECPZKHBENQXJG-FPLPWBNLSA-N	CCCCCC\C=C/CCCCCCCC(O)=O	C08362	HMDB0003229
460	phenylalanine	Amino Acid	Phenylalanine Metabolism	COLNVLDHVKWLRT-UHFFFAOYSA-N	NC(C(O)=O)CC1=CC=CC=C1	C00079	HMDB0000159
461	phosphate	Energy	Oxidative Phosphorylation	NBIIXXVUZAFLBC-UHFFFAOYSA-N	O=P(O)(O)O	C00009	HMDB0001429
466	phytanate	Xenobiotics	Food Component/Plant	RLCKHJSFHOZMDR-UHFFFAOYSA-N	CC(CCCC(CCCC(CCCC(C)C)C)C)CC(O)=O	C01607	HMDB0000801
477	pristanate	Lipid	Fatty Acid, Branched	PAHGJZDQXIOYTH-UHFFFAOYSA-N	CC(C)CCCC(C)CCCC(C)CCCC(C)C(O)=O	NA	HMDB0000795
480	proline	Amino Acid	Urea cycle; Arginine and Proline Metabolism	ONIBWKKTOPOVIA-UHFFFAOYSA-N	OC(C1CCCN1)=O	C00148,C000763	HMDB0000162,HMDB0003411
482	lactate	Carbohydrate	Glycolysis, Gluconeogenesis, and Pyruvate Metabolism	JVTAAEKCZFNVCJ-UHFFFAOYSA-N	CC(O)C(O)=O	C00186	HMDB0000190
491	pyridoxal	Cofactors and Vitamins	Vitamin B6 Metabolism	RADKZDMFGJYCBB-UHFFFAOYSA-N	OC1=C(C)N=CC(CO)=C1C=O	C00250	HMDB0001545
498	retinol (Vitamin A)	Cofactors and Vitamins	Vitamin A Metabolism	FPIPGXGPPPQFEQ-OVSJKPMPSA-N	C/C(/C=C/C(C(C)(CCC1)C)=C1C)=C\C=C\C(C)=C\CO	C00473	HMDB0000305
501	salicylate	Xenobiotics	Drug - Topical Agents	YGSDEFSMJLZEOE-UHFFFAOYSA-N	OC1=C(C(O)=O)C=CC=C1	C00805	HMDB0001895
503	serine	Amino Acid	Glycine, Serine and Threonine Metabolism	MTCFGRXMJLQNBG-REOHCLBHSA-N	OC([C@@H](N)CO)=O	C00065	HMDB0000187
504	serotonin	Amino Acid	Tryptophan Metabolism	QZAYGJVTTNCVMB-UHFFFAOYSA-N	NCCC1=CNC(C=C2)=C1C=C2O	C00780	HMDB0000259
512	taurine	Amino Acid	Methionine, Cysteine, SAM and Taurine Metabolism	XOAAWQZATWQOTB-UHFFFAOYSA-N	NCCS(=O)(O)=O	C00245	HMDB0000251
519	myristate (14:0)	Lipid	Long Chain Saturated Fatty Acid	TUNFSRHWOTWDNC-UHFFFAOYSA-N	OC(CCCCCCCCCCCCC)=O	C06424	HMDB0000806
533	urea	Amino Acid	Urea cycle; Arginine and Proline Metabolism	XSQUKJJJFZCRTK-UHFFFAOYSA-N	O=C(N)N	C00086	HMDB0000294
535	uridine	Nucleotide	Pyrimidine Metabolism, Uracil containing	DRTQHJPVMGBUCF-UHFFFAOYSA-N	OC1C(N(C=CC2=O)C(N2)=O)OC(CO)C1O	C00299	HMDB0000296
537	trans-urocanate	Amino Acid	Histidine Metabolism	LOIYMIARKYCTBW-OWOJBTEDSA-N	O=C(O)/C=C/C1=CNC=N1	C00785	HMDB0000301
561	glutamate	Amino Acid	Glutamate Metabolism	WHUUTDBJXJRKMK-VKHMYHEASA-N	O=C(O)[C@@H](N)CCC(O)=O	C00025,C00217	HMDB0000148
563	glutamine	Amino Acid	Glutamate Metabolism	ZDXPYRJPNDTMRX-VKHMYHEASA-N	OC([C@@H](N)CCC(N)=O)=O	C00064	HMDB0000641
564	threonine	Amino Acid	Glycine, Serine and Threonine Metabolism	AYFVYJQAPQTCCC-GBXIJSLDSA-N	N[C@H](C(O)=O)[C@H](O)C	C00188	HMDB0000167
565	tryptophan	Amino Acid	Tryptophan Metabolism	QIVBCDIJIAJPQS-VIFPVBQESA-N	O=C(O)[C@@H](N)CC1=CNC2=C1C=CC=C2	C00078	HMDB0000929
566	valine	Amino Acid	Leucine, Isoleucine and Valine Metabolism	KZSNJWFQEVHDMF-BYPYZUCNSA-N	N[C@H](C(O)=O)C(C)C	C00183	HMDB0000883
572	glucose	Carbohydrate	Glycolysis, Gluconeogenesis, and Pyruvate Metabolism	WQZGKKKJIJFFOK-DVKNGEFBSA-N	O[C@H]1O[C@H](CO)[C@@H](O)[C@H](O)[C@H]1O	C00031	HMDB0000122
796	alpha-ketobutyrate	Amino Acid	Methionine, Cysteine, SAM and Taurine Metabolism	TYEYBOSBBBHJIV-UHFFFAOYSA-N	OC(C(CC)=O)=O	C00109	HMDB0000005
798	adenosine	Nucleotide	Purine Metabolism, Adenine containing	OIRDTQYFTABQOQ-KQYNXXCUSA-N	NC1=NC=NC2=C1N=CN2[C@@]3([H])[C@@](O)([H])[C@@](O)([H])[C@](CO)([H])O3	C00212	HMDB0000050
799	betaine	Amino Acid	Glycine, Serine and Threonine Metabolism	KWIUHFFTVRNATP-UHFFFAOYSA-N	O=C(C[N+](C)(C)C)[O-]	C00719	HMDB0000043
800	cysteine	Amino Acid	Methionine, Cysteine, SAM and Taurine Metabolism	XUJNEKJLAYXESH-REOHCLBHSA-N	SC[C@H](N)C(O)=O	C00097	HMDB0000574
803	mannose	Carbohydrate	Fructose, Mannose and Galactose Metabolism	WQZGKKKJIJFFOK-DXQLJALPSA-N	O[C@@H]1C(CO)O[C@@H](O)[C@@H](O)[C@H]1O	C00159,C02209,C00936	HMDB0000169
806	dimethylglycine	Amino Acid	Glycine, Serine and Threonine Metabolism	FFDGPVCHZBVARC-UHFFFAOYSA-N	CN(C)CC(O)=O	C03626	HMDB0000092
811	alanine	Amino Acid	Alanine and Aspartate Metabolism	QNAYBMKLOCPYGJ-REOHCLBHSA-N	O=C(O)[C@@H](N)C	C00041	HMDB0000161
815	tyrosine	Amino Acid	Tyrosine Metabolism	OUYCCCASQSFEME-QMMMGPOBSA-N	N[C@@H](CC1=CC=C(O)C=C1)C(O)=O	C00082	HMDB0000158
821	pseudouridine	Nucleotide	Pyrimidine Metabolism, Uracil containing	PTJWIQPHWPFNBW-GBNDHIKLSA-N	O[C@]1([H])[C@@](O)([H])[C@](CO)([H])O[C@]1(C2=CNC(NC2=O)=O)[H]	C02067	HMDB0000767
823	pyruvate	Carbohydrate	Glycolysis, Gluconeogenesis, and Pyruvate Metabolism	LCTONWCANYUPML-UHFFFAOYSA-N	CC(C(O)=O)=O	C00022	HMDB0000243
825	uracil	Nucleotide	Pyrimidine Metabolism, Uracil containing	ISAKRJDGNUQOIC-UHFFFAOYSA-N	O=C(NC=C1)NC1=O	C00106	HMDB0000300
826	xylose	Carbohydrate	Pentose Metabolism	PYMYPHUHKUWMLA-VPENINKCSA-N	O=C[C@@H]([C@H]([C@@H](CO)O)O)O	C00181	HMDB0000098
827	cytidine	Nucleotide	Pyrimidine Metabolism, Cytidine containing	UHDGCWIWMRVCDJ-XVFCMESISA-N	OC[C@@H]1[C@H]([C@H]([C@H](N2C(N=C(C=C2)N)=O)O1)O)O	C00475	HMDB0000089
828	arabinose	Carbohydrate	Pentose Metabolism	SRBFZHDQGSBBOR-SQOUGZDYSA-N	O[C@@H]1CO[C@@H](O)[C@@H](O)[C@@H]1O	C00216	HMDB0029942
848	cotinine	Xenobiotics	Tobacco Metabolite	UIKROCXWUNQSPJ-VIFPVBQESA-N	O=C1CC[C@@H]([C@]2=CN=CC=C2)N1C	NA	HMDB0001046
849	caffeine	Xenobiotics	Xanthine Metabolism	RYYVLZVUVIJVGH-UHFFFAOYSA-N	O=C(N(C)C1=C2N(C)C=N1)N(C)C2=O	C07481	HMDB0001847
878	fructose	Carbohydrate	Fructose, Mannose and Galactose Metabolism	RFSUNEUAIZKAJO-ARQDHWQXSA-N	OC[C@@]1(O)O[C@H](CO)[C@@H](O)[C@@H]1O	C00095	HMDB0000660
880	adenine	Nucleotide	Purine Metabolism, Adenine containing	GFFGJBXGBJISGV-UHFFFAOYSA-N	NC1=NC=NC2=C1N=CN2	C00147	HMDB0000034
881	cytosine	Nucleotide	Pyrimidine Metabolism, Cytidine containing	OPTASPLRGRRNAP-UHFFFAOYSA-N	NC1=NC(NC=C1)=O	C00380	HMDB0000630
882	thymine	Nucleotide	Pyrimidine Metabolism, Thymine containing	RWQNBRDOKXIBIV-UHFFFAOYSA-N	O=C1C(C)=CNC(N1)=O	C00178	HMDB0000262
888	caprate (10:0)	Lipid	Medium Chain Fatty Acid	GHVNFZFCNZKVNT-UHFFFAOYSA-N	CCCCCCCCCC(O)=O	C01571	HMDB0000511
891	margarate (17:0)	Lipid	Long Chain Saturated Fatty Acid	KEMQGTRYUADPNZ-UHFFFAOYSA-N	O=C(O)CCCCCCCCCCCCCCCC	NA	HMDB0002259
892	nonadecanoate (19:0)	Lipid	Long Chain Saturated Fatty Acid	ISYWECDDZWTKFF-UHFFFAOYSA-N	CCCCCCCCCCCCCCCCCCC(O)=O	C16535	HMDB0000772
893	arachidate (20:0)	Lipid	Long Chain Saturated Fatty Acid	VKOBVWXKNCXXDE-UHFFFAOYSA-N	CCCCCCCCCCCCCCCCCCCC(O)=O	C06425	HMDB0002212
913	maltose	Carbohydrate	Glycogen Metabolism	GUBGYTABKSRVRQ-ASMJPISFSA-N	O[C@@H]1[C@H]([C@H](O[C@@H]([C@H]1O)CO)O[C@H]2[C@@H]([C@H]([C@H](O[C@@H]2CO)O)O)O)O	C00208	HMDB0000163
917	asparagine	Amino Acid	Alanine and Aspartate Metabolism	DCXYFEDJOCDNAF-REOHCLBHSA-N	NC(C[C@H](N)C(O)=O)=O	C00152	HMDB0000168
922	N-stearoyl-sphinganine (d18:0/18:0)*	Lipid	Dihydroceramides	KZTJQXAANJHSCE-OIDHKYIRSA-N	CCCCCCCCCCCCCCCCCC(N[C@H]([C@H](O)CCCCCCCCCCCCCCC)CO)=O	NA	HMDB0011761
923	dihydroorotate	Nucleotide	Pyrimidine Metabolism, Orotate containing	UFIVEPVSAGBUSI-UHFFFAOYSA-N	O=C(C(NC1=O)CC(N1)=O)O	C00337	HMDB03349
925	heptanoate (7:0)	Lipid	Medium Chain Fatty Acid	MNWFXJYAOYHMED-UHFFFAOYSA-N	CCCCCCC(O)=O	C17714	HMDB0000666
926	caproate (6:0)	Lipid	Medium Chain Fatty Acid	FUZZWVXGSFPDMH-UHFFFAOYSA-N	CCCCCC(O)=O	C01585	HMDB0000535
932	caprylate (8:0)	Lipid	Medium Chain Fatty Acid	WWZKQHOCKIZLMA-UHFFFAOYSA-N	CCCCCCCC(O)=O	C06423	HMDB0000482
935	sucrose	Carbohydrate	Disaccharides and Oligosaccharides	CZMRCDWAGMRECN-UGDNZRGBSA-N	OC[C@]1(O[C@@H]2[C@@H]([C@H]([C@@H]([C@H](O2)CO)O)O)O)[C@H]([C@@H]([C@@H](CO)O1)O)O	C00089	HMDB0000258
980	pentadecanoate (15:0)	Lipid	Long Chain Saturated Fatty Acid	WQEPLUUGTLDZJY-UHFFFAOYSA-N	O=C(O)CCCCCCCCCCCCCC	C16537	HMDB0000826
1001	trans-4-hydroxyproline	Amino Acid	Urea cycle; Arginine and Proline Metabolism	PMMYEEVYMWASQN-DMTCNVIQSA-N	O[C@@H]1C[C@@H](C(O)=O)NC1	C01157	HMDB0000725
1002	allantoin	Nucleotide	Purine Metabolism, (Hypo)Xanthine/Inosine containing	POJWUDADGALRAB-UHFFFAOYSA-N	O=C(N1)C(NC(N)=O)NC1=O	C02348,C01551,C02350	HMDB0000462
1004	xanthine	Nucleotide	Purine Metabolism, (Hypo)Xanthine/Inosine containing	LRFVTYWOQMYALW-UHFFFAOYSA-N	O=C(N1)C(N=CN2)=C2NC1=O	C00385	HMDB0000292
1021	5-oxoproline	Amino Acid	Glutathione Metabolism	ODHCTXKNWHHXJC-VKHMYHEASA-N	O=C1CC[C@@H]([C@@](O)=O)N1	C02237,C01879	HMDB0000267
1022	picolinate	Amino Acid	Tryptophan Metabolism	SIOXPEMLGUPBBT-UHFFFAOYSA-N	O=C(O)C1=NC=CC=C1	C10164	HMDB0002243
1023	sarcosine	Amino Acid	Glycine, Serine and Threonine Metabolism	FSYKKLYZXJSNPZ-UHFFFAOYSA-N	CNCC(O)=O	C00213	HMDB0000271
1024	pantothenate	Cofactors and Vitamins	Pantothenate and CoA Metabolism	GHOKWGTUZJEAQD-ZETCQYMHSA-N	O=C(NCCC(O)=O)[C@H](O)C(C)(C)CO	C00864	HMDB0000210
1025	pipecolate	Amino Acid	Lysine Metabolism	HXEACLLIILLPRG-UHFFFAOYSA-N	OC(C1NCCCC1)=O	NA	HMDB0000070
1026	phosphoethanolamine	Lipid	Phospholipid Metabolism	SUHOOTKUPISOBE-UHFFFAOYSA-N	NCCOP(O)(O)=O	C00346	HMDB0000224
1052	glycerate	Carbohydrate	Glycolysis, Gluconeogenesis, and Pyruvate Metabolism	RBNPOMFGQQGHHO-UHFFFAOYSA-N	O=C(O)C(O)CO	C00258	HMDB0000139,HMDB0006372
1053	3-ureidopropionate	Nucleotide	Pyrimidine Metabolism, Uracil containing	JSJWCHRYRHKBBW-UHFFFAOYSA-N	OC(CCNC(N)=O)=O	C02642	HMDB0000026
1082	N-acetylleucine	Amino Acid	Leucine, Isoleucine and Valine Metabolism	WXNXCEHXYPACJF-ZETCQYMHSA-N	O=C(O)[C@H](CC(C)C)NC(C)=O	C02710	HMDB0011756
1083	N-acetylmethionine	Amino Acid	Methionine, Cysteine, SAM and Taurine Metabolism	XUYPXLNMDZIRQH-LURJTMIESA-N	O=C(O)[C@H](CCSC)NC(C)=O	C02712	HMDB0011745
1084	N-acetylvaline	Amino Acid	Leucine, Isoleucine and Valine Metabolism	IHYJTAOFMMMOPX-LURJTMIESA-N	O=C(O)[C@@H](NC(C)=O)C(C)C	NA	HMDB0011757
1087	erucate (22:1n9)	Lipid	Long Chain Monounsaturated Fatty Acid	DPUOLQHDNGRHBS-KTKRTIGZSA-N	OC(CCCCCCCCCCC\C=C/CCCCCCCC)=O	C08316	HMDB0002068
1090	bilirubin (Z,Z)	Cofactors and Vitamins	Hemoglobin and Porphyrin Metabolism	BPYKTIZUTYGOLE-KDUUSRDASA-N	CC(C(N\1)=O)=C(C=C)C1=C/C2=C(C)C(CCC(O)=O)=C(CC3=C(CCC(O)=O)C(C)=C(/C=C4NC(C(C=C)=C/4C)=O)N3)N2	C00486	HMDB0000054
1094	thyroxine	Amino Acid	Tyrosine Metabolism	XUIIKFGFIJCVMT-LBPRGKRZSA-N	OC1=C(I)C=C(OC2=C(I)C=C(C[C@H](N)C(O)=O)C=C2I)C=C1I	C01829	HMDB0000248
1099	guanosine	Nucleotide	Purine Metabolism, Guanine containing	NYHBQMYGNKIUIF-UUOKFMHZSA-N	O=C1C(N=CN2[C@@]3([H])[C@@](O)([H])[C@@](O)([H])[C@](CO)([H])O3)=C2N=C(N)N1	C00387	HMDB0000133
1102	gamma-glutamyltyrosine	Peptide	Gamma-glutamyl Amino Acid	VVLXCWVSSLFQDS-QWRGUYRKSA-N	OC(C=C1)=CC=C1C[C@@H](C(O)=O)NC(CC[C@@H](C(O)=O)N)=O	NA	HMDB0011741
1104	methyl indole-3-acetate	Xenobiotics	Food Component/Plant	KTHADMDGDNYQRX-UHFFFAOYSA-N	O=C(OC)CC1=CNC2=C1C=CC=C2	NA	HMDB0029738
1105	alpha-tocopherol	Cofactors and Vitamins	Tocopherol Metabolism	GVJHHUAWPYXKBD-IEOSBIPESA-N	CC1=C2C(O[C@@](CCC[C@H](C)CCC[C@H](C)CCC[C@H](C)C)(C)CC2)=C(C)C(C)=C1O	C02477	HMDB0001893
1108	N-carbamoylaspartate	Nucleotide	Pyrimidine Metabolism, Orotate containing	HLKXYZVTANABHZ-REOHCLBHSA-N	OC([C@H](CC(O)=O)NC(N)=O)=O	C00438	HMDB0000828
1110	N-acetylalanine	Amino Acid	Alanine and Aspartate Metabolism	KTHDTJVBEPMMGL-VKHMYHEASA-N	O=C(O)[C@@H](NC(C)=O)C	C02847	HMDB0000766
1111	vanillylmandelate (VMA)	Amino Acid	Tyrosine Metabolism	CGQCWMIAEPEHNQ-UHFFFAOYSA-N	OC(C(O)=O)C1=CC=C(O)C(OC)=C1	C05584	HMDB0000291
1113	4-acetamidobutanoate	Amino Acid	Polyamine Metabolism	UZTFMUBKZQVKLK-UHFFFAOYSA-N	CC(NCCCC(O)=O)=O	C02946	HMDB0003681
1114	3-aminoisobutyrate	Nucleotide	Pyrimidine Metabolism, Thymine containing	QCHPKSFMDHPSNR-UHFFFAOYSA-N	O=C(O)C(C)CN	C05145	HMDB0002166
1124	citrate	Energy	TCA Cycle	KRKNYBCHXYNGOX-UHFFFAOYSA-N	OC(CC(CC(O)=O)(O)C(O)=O)=O	C00158	HMDB0000094
1125	5,6-dihydrouracil	Nucleotide	Pyrimidine Metabolism, Uracil containing	OIVLITBTBDPEFK-UHFFFAOYSA-N	O=C(CCN1)NC1=O	C00429	HMDB0000076
1128	2-aminobutyrate	Amino Acid	Glutathione Metabolism	QWCKQJZIFLGMSD-GSVOUGTGSA-N	N[C@H](CC)C(O)=O	C02356	HMDB0000452
1134	urate	Nucleotide	Purine Metabolism, (Hypo)Xanthine/Inosine containing	LEHOTFFKMJEONL-UHFFFAOYSA-N	O=C1NC(NC(NC2=O)=O)=C2N1	C00366	HMDB0000289
1135	ursodeoxycholate	Lipid	Secondary Bile Acid Metabolism	RUDATBOHQWOJDD-UZVSRGJWSA-N	O[C@@H]1[C@@]2([H])[C@]3([H])CC[C@@]([C@@H](CCC(O)=O)C)([H])[C@@]3(C)CC[C@]2([H])[C@@]4(C)CC[C@@H](O)C[C@@]4([H])C1	C07880	HMDB0000946
1136	valerate (5:0)	Lipid	Short Chain Fatty Acid	NQPDZGIKBAWPEJ-UHFFFAOYSA-N	OC(CCCC)=O	C00803	HMDB0000892
1137	oleoyl ethanolamide	Lipid	Endocannabinoid	BOWVQLFMWHZBEF-KTKRTIGZSA-N	O=C(NCCO)CCCCCCC/C=C\CCCCCCCC	NA	HMDB0002088
1140	gamma-glutamylglutamine	Peptide	Gamma-glutamyl Amino Acid	JBFYFLXEJFQWMU-WDSKDSINSA-N	O=C(N)CC[C@@H](C(O)=O)NC(CC[C@@H](C(O)=O)N)=O	C05283	HMDB0011738
1141	4-hydroxyphenylpyruvate	Amino Acid	Tyrosine Metabolism	KKADPXVIOXHVKN-UHFFFAOYSA-N	OC1=CC=C(CC(C(O)=O)=O)C=C1	C01179	HMDB0000707
1143	butyrate/isobutyrate (4:0)	Lipid	Short Chain Fatty Acid	FERIUCNNQQJTOY-UHFFFAOYSA-N	OC(CCC)=O	C00246	HMDB0000039
1162	N-acetylneuraminate	Carbohydrate	Aminosugar Metabolism	SQVRNKJHWKZAKO-UHFFFAOYSA-N	OC1(C(O)=O)CC(O)C(NC(C)=O)C(C(O)C(O)CO)O1	C00270	HMDB0000230
1215	N-acetylglucosaminylasparagine	Carbohydrate	Aminosugar Metabolism	YTTRPBWEMMPYSW-VFFCQLMOSA-N	O[C@H]1[C@H](O)[C@@H](CO)O[C@@H](NC(CC(N)C(O)=O)=O)[C@@H]1NC(C)=O	C04540	HMDB0000489
1221	creatine	Amino Acid	Creatine Metabolism	CVSVTCORWBXHQV-UHFFFAOYSA-N	CN(C(N)=N)CC(O)=O	C00300	HMDB0000064
1224	cys-gly, oxidized	Amino Acid	Glutathione Metabolism	KDJVKDYFFTWHBO-UHFFFAOYSA-N	O=C(NCC(O)=O)C(N)CSSCC(N)C(NCC(O)=O)=O	NA	NA
1230	estrone 3-sulfate	Lipid	Estrogenic Steroids	JKKFKPJIXZFSSB-DFGXFYAUSA-N	C[C@@](CC1)(C2=O)[C@](CC2)([H])[C@@](CC3)([H])[C@]1([H])C(C=C4)=C3C=C4OS(O)(=O)=O	C02538	HMDB0001425
1231	dihomo-linoleate (20:2n6)	Lipid	Long Chain Polyunsaturated Fatty Acid (n3 and n6)	XSXIVVZCUAHUJO-HZJYTTRNSA-N	O=C(O)CCCCCCCCC/C=C\C/C=C\CCCCC	C16525	HMDB0005060
1235	gamma-glutamylhistidine	Peptide	Gamma-glutamyl Amino Acid	PXVCMZCJAUJLJP-YUMQZZPRSA-N	O=C(O)[C@@H](N)CCC(N[C@@H](CC1=CNC=N1)C(O)=O)=O	NA	HMDB0029151
1239	2-hydroxystearate	Lipid	Fatty Acid, Monohydroxy	KIHBGTRZFAVZRV-QGZVFWFLSA-N	OC([C@H](O)CCCCCCCCCCCCCCCC)=O	C03042,C03045	HMDB0062549
1242	N1-methyladenosine	Nucleotide	Purine Metabolism, Adenine containing	GFYLSDSUCHVORB-IOSLPCCCSA-N	N=C1C2=C(N([C@@]3([H])[C@@](O)([H])[C@@](O)([H])[C@](CO)([H])O3)C=N2)N=CN1C	C02494	HMDB0003331
1254	glycerol	Lipid	Glycerolipid Metabolism	PEDCQBHIVMGVHV-UHFFFAOYSA-N	OC(CO)CO	C00116	HMDB0000131
1256	choline	Lipid	Phospholipid Metabolism	CRBHXDCYXIISFC-UHFFFAOYSA-N	[O-]CC[N+](C)(C)C	C00114	HMDB0000097
1258	anthranilate	Amino Acid	Tryptophan Metabolism	RWZYAGGXGHYGMB-UHFFFAOYSA-N	OC(C1=CC=CC=C1N)=O	C00108	HMDB0001123
1268	gamma-glutamylleucine	Peptide	Gamma-glutamyl Amino Acid	MYFMARDICOWMQP-YUMQZZPRSA-N	CC(C)C[C@@H](C(O)=O)NC(CC[C@@H](C(O)=O)N)=O	NA	HMDB0011171
1342	3-methoxytyrosine	Amino Acid	Tyrosine Metabolism	PFDUUKDQEHURQC-ZETCQYMHSA-N	COC1=C(O)C=CC(C[C@@H](C(O)=O)N)=C1	NA	HMDB0001434
1383	4-acetamidophenol	Xenobiotics	Drug - Analgesics, Anesthetics	RZVAJINKPMORJF-UHFFFAOYSA-N	OC1=CC=C(NC(C)=O)C=C1	C06804	HMDB0001859
1442	beta-hydroxyisovalerate	Amino Acid	Leucine, Isoleucine and Valine Metabolism	AXFYFNCPONWUHW-UHFFFAOYSA-N	CC(C)(O)CC(O)=O	NA	HMDB0000754
1487	ibuprofen	Xenobiotics	Drug - Analgesics, Anesthetics	HEFNNWSXXWATRW-UHFFFAOYSA-N	CC(C1=CC=C(CC(C)C)C=C1)C(O)=O	C01588	HMDB0001925
1489	palmitoyl ethanolamide	Lipid	Endocannabinoid	HXYVTAGFYLMHSO-UHFFFAOYSA-N	CCCCCCCCCCCCCCCC(NCCO)=O	C16512	HMDB0002100
1506	N-linoleoylglycine	Lipid	Fatty Acid Metabolism (Acyl Glycine)	YCRHZEHWEYAHCO-HZJYTTRNSA-N	O=C(O)CNC(CCCCCCC/C=C\C/C=C\CCCCC)=O	NA	NA
1518	N-palmitoyl-sphingosine (d18:1/16:0)	Lipid	Ceramides	YDNKGFDKKRUKPY-TURZORIXSA-N	OC[C@@H]([C@H](O)/C=C/CCCCCCCCCCCCC)NC(CCCCCCCCCCCCCCC)=O	NA	HMDB0004949
1526	1-palmitoyl-2-oleoyl-GPE (16:0/18:1)	Lipid	Phosphatidylethanolamine (PE)	FHQVHHIBKUMWTI-OTMQOFQLSA-N	CCCCCCCC\C=C/CCCCCCCC(O[C@](COC(CCCCCCCCCCCCCCC)=O)(COP([O-])(OCC[N+]([H])([H])[H])=O)[H])=O	NA	HMDB0005320
1528	1-palmitoyl-2-linoleoyl-GPI (16:0/18:2)	Lipid	Phosphatidylinositol (PI)	BSNJSZUDOMPYIR-DMDPBSJXSA-N	O=C(CCCCCCC/C=C\C/C=C\CCCCC)O[C@@H](COP(OC1C(O)C(O)C(O)C(O)C1O)(O)=O)COC(CCCCCCCCCCCCCCC)=O	NA	HMDB0009784
1537	1-palmitoyl-2-linoleoyl-GPC (16:0/18:2)	Lipid	Phosphatidylcholine (PC)	JLPULHDHAOZNQI-ZTIMHPMXSA-N	O=P([O-])(OC[C@@H](COC(CCCCCCCCCCCCCCC)=O)OC(CCCCCCC/C=C\C/C=C\CCCCC)=O)OCC[N+](C)(C)C	NA	HMDB0007973
1538	stearoyl sphingomyelin (d18:1/18:0)	Lipid	Sphingomyelins	LKQLRGMMMAHREN-YJFXYUILSA-N	CCCCCCCCCCCCCCCCCC(N[C@@](COP([O-])(OCC[N+](C)(C)C)=O)([C@](O)(/C=C/CCCCCCCCCCCCC)[H])[H])=O	C00550	HMDB0001348
1539	1-palmitoyl-2-oleoyl-GPC (16:0/18:1)	Lipid	Phosphatidylcholine (PC)	WTJKGGKOPKCXLL-PFDVCBLKSA-N	O=C(CCCCCCC/C=C\CCCCCCCC)O[C@@H](COC(CCCCCCCCCCCCCCC)=O)COP(OCC[N+](C)(C)C)([O-])=O	C13875	HMDB0007972
1547	N-stearoyl-sphingosine (d18:1/18:0)*	Lipid	Ceramides	VODZWWMEJITOND-NXCSZAMKSA-N	OC[C@H](NC(CCCCCCCCCCCCCCCCC)=O)[C@H](O)/C=C/CCCCCCCCCCCCC	NA	HMDB0004950
1628	glycochenodeoxycholate	Lipid	Primary Bile Acid Metabolism	GHCZAUBVMUEKKP-AZDOMVTHSA-N	O=C(NCC(O)=O)CC[C@@H](C)[C@@H]1[C@](CC[C@H]2[C@@]3([H])[C@H](O)C[C@@]4([H])C2(C)CC[C@@H](O)C4)(C)[C@]3([H])CC1	C05466	HMDB0000637
1629	taurochenodeoxycholate	Lipid	Primary Bile Acid Metabolism	BHTRKEVKTKCXOH-BJLOMENOSA-N	C[C@@]12[C@@]([H])(CC[C@@]2([C@@H](CCC(NCCS(O)(=O)=O)=O)C)[H])[C@@]([C@@H](C[C@]3([H])C[C@H](O)CC4)O)([H])[C@]([C@]34C)([H])CC1	C05465	HMDB0000951
1648	taurocholate	Lipid	Primary Bile Acid Metabolism	WBWWGRHZICKQGZ-HGVCTONRSA-N	C[C@@]12[C@@]([H])(CC[C@]2([H])[C@@H](CCC(NCCS(O)(=O)=O)=O)C)[C@@]([C@H](O)C[C@@]3([H])[C@@]4(CC[C@@H](O)C3)C)([H])[C@@]4([H])C[C@@H]1O	C05122	HMDB0000036
1668	taurodeoxycholate	Lipid	Secondary Bile Acid Metabolism	AWDRATDZQPNJFN-RZGBOAIJSA-N	C[C@@]12[C@@]([H])(CC[C@]2([H])[C@@H](CCC(NCCS(O)(=O)=O)=O)C)[C@@](CC[C@@]3([H])[C@@]4(CC[C@@H](O)C3)C)([H])[C@@]4([H])C[C@@H]1O	C05463	HMDB0000896
1869	2-hydroxyhippurate (salicylurate)	Xenobiotics	Benzoate Metabolism	ONJSZLXSECQROL-UHFFFAOYSA-N	O=C(C1=CC=CC=C1O)NCC(O)=O	C07588	HMDB0000840
2028	metoprolol	Xenobiotics	Drug - Cardiovascular	IUBSYMUCCVWXPE-UHFFFAOYSA-N	COCCC1=CC=C(OCC(O)CNC(C)C)C=C1	D02358	HMDB0001932
2029	azelate (C9-DC)	Lipid	Fatty Acid, Dicarboxylate	BDJRBEYXGGNYIS-UHFFFAOYSA-N	O=C(O)CCCCCCCC(O)=O	C08261	HMDB0000784
2048	3-(N-acetyl-L-cystein-S-yl) acetaminophen	Xenobiotics	Drug - Analgesics, Anesthetics	DVPRQNKJGQEICH-JTQLQIEISA-N	O=C(C)NC1=CC(SC[C@@H](C(O)=O)NC(C)=O)=C(O)C=C1	NA	NA
2049	4-acetaminophen sulfate	Xenobiotics	Drug - Analgesics, Anesthetics	IGTYILLPRJOVFY-UHFFFAOYSA-N	CC(NC1=CC=C(OS(=O)(O)=O)C=C1)=O	C06804	HMDB0059911
2050	eicosapentaenoate (EPA; 20:5n3)	Lipid	Long Chain Polyunsaturated Fatty Acid (n3 and n6)	JAZBEHYOTPTENJ-JLNKQSITSA-N	O=C(O)CCC\C=C/C/C=C\C/C=C\C/C=C\C/C=C\CC	C06428	HMDB0001999
2051	methylsuccinate	Amino Acid	Leucine, Isoleucine and Valine Metabolism	WXUAQHNMJWJLTG-UHFFFAOYSA-N	CC(C(O)=O)CC(O)=O	NA	HMDB0001844
2054	ethylmalonate	Amino Acid	Leucine, Isoleucine and Valine Metabolism	UKFXDFUAPNAMPJ-UHFFFAOYSA-N	CCC(C(O)=O)C(O)=O	NA	HMDB0000622
100000007	carnitine	Lipid	Carnitine Metabolism	PHIQHXFUZVPYII-ZCFIWIBFSA-N	[O-]C(C[C@@H](O)C[N+](C)(C)C)=O	C00487,C00308	HMDB0000062
100000008	benzoate	Xenobiotics	Benzoate Metabolism	WPYMKLBDIGXBTP-UHFFFAOYSA-N	OC(C1=CC=CC=C1)=O	C00180	HMDB0001870
100000010	3-phenylpropionate (hydrocinnamate)	Xenobiotics	Benzoate Metabolism	XMIIGOLPHOKFCH-UHFFFAOYSA-N	OC(CCC1=CC=CC=C1)=O	C05629	HMDB0000764
100000011	phenylacetate	Amino Acid	Phenylalanine Metabolism	WLJVXDMOQOGPHL-UHFFFAOYSA-N	O=C(O)CC1=CC=CC=C1	C07086	HMDB0000209
100000014	hippurate	Xenobiotics	Benzoate Metabolism	QIAFMBKCNZACKA-UHFFFAOYSA-N	O=C(C1=CC=CC=C1)NCC(O)=O	C01586	HMDB0000714
100000015	xanthurenate	Amino Acid	Tryptophan Metabolism	FBZONXHGGPHHIY-UHFFFAOYSA-N	OC1=C2C(C(O)=CC(C(O)=O)=N2)=CC=C1	C02470	HMDB0000881
100000016	suberate (C8-DC)	Lipid	Fatty Acid, Dicarboxylate	TYFQFVWCELRYAO-UHFFFAOYSA-N	OC(CCCCCCC(O)=O)=O	C08278	HMDB0000893
100000036	3-methyl-2-oxovalerate	Amino Acid	Leucine, Isoleucine and Valine Metabolism	JVQYSWDUAOAHFM-UHFFFAOYSA-N	CCC(C)C(C(O)=O)=O	C03465,C06008,C00671	HMDB0000491
100000039	methionine sulfoxide	Amino Acid	Methionine, Cysteine, SAM and Taurine Metabolism	QEFRNWWLZKMPFJ-YGVKFDHGSA-N	O=C(O)[C@@H](N)CCS(C)=O	C02989	HMDB0002005
100000042	3-methylhistidine	Amino Acid	Histidine Metabolism	JDHILDINMRGULE-LURJTMIESA-N	N[C@H](C(O)=O)CC1=CN=CN1C	C01152	HMDB0000479
100000043	4-acetamidophenylglucuronide	Xenobiotics	Drug - Analgesics, Anesthetics	IPROLSVTVHAQLE-UHFFFAOYSA-N	OC1C(C(O)=O)OC(OC2=CC=C(NC(C)=O)C=C2)C(O)C1O	NA	HMDB0010316
100000054	5-hydroxylysine	Amino Acid	Lysine Metabolism	YSMODUONRAFBET-AKGZTFGVSA-N	N[C@@H](CCC(O)CN)C(O)=O	C16741	HMDB0000450
100000096	4-guanidinobutanoate	Amino Acid	Guanidino and Acetamido Metabolism	TUHVEAJXIMEOSA-UHFFFAOYSA-N	N=C(N)NCCCC(O)=O	C01035	HMDB0003464
100000257	glucuronate	Carbohydrate	Aminosugar Metabolism	AEMOLEFTQBMNLQ-QIUUJYRFSA-N	O[C@@H]1O[C@H]([C@](O)=O)[C@@H](O)[C@H](O)[C@H]1O	C16245	HMDB0000127
100000258	glycerol 3-phosphate	Lipid	Glycerolipid Metabolism	AWUCVROLDVIAJX-UHFFFAOYSA-N	O=P(O)(OCC(CO)O)O	C0093	HMDB0000126
100000263	imidazole lactate	Amino Acid	Histidine Metabolism	ACZFBYCNAVEFLC-UHFFFAOYSA-N	OC(C(O)=O)CC1=CN=CN1	C05568	HMDB0002320
100000265	kynurenine	Amino Acid	Tryptophan Metabolism	YGPSJZOEDVAXAB-QMMMGPOBSA-N	N[C@H](C(O)=O)CC(C1=CC=CC=C1N)=O	C00328	HMDB0000684
100000269	glycerophosphorylcholine (GPC)	Lipid	Phospholipid Metabolism	SUHOQUVVVLNYQR-MRVPVSSYSA-N	O=P(OCC[N+](C)(C)C)([O-])OC[C@H](O)CO	C00670	HMDB0000086
100000282	N-acetylglutamate	Amino Acid	Glutamate Metabolism	RFMMMVDNIPUKGG-YFKPBYRVSA-N	O=C(O)CC[C@@H](C(O)=O)NC(C)=O	C00624	HMDB0001138
100000285	N-alpha-acetylornithine	Amino Acid	Urea cycle; Arginine and Proline Metabolism	JRLGPAXAGHMNOL-LURJTMIESA-N	NCCC[C@@H](C(O)=O)NC(C)=O	C00437	HMDB0003357
100000295	tartarate	Xenobiotics	Food Component/Plant	FEWJPZIEWOKRBE-JCYAYHJZSA-N	OC([C@H](O)[C@@H](O)C(O)=O)=O	C00552,C02107,C00898	HMDB0000956,HMDB0062642
100000299	xanthosine	Nucleotide	Purine Metabolism, (Hypo)Xanthine/Inosine containing	UBORTCNDUKBEOP-UUOKFMHZSA-N	OC1=C(N=CN2[C@@]3([H])[C@@](O)([H])[C@@](O)([H])[C@](CO)([H])O3)C2=NC(O)=N1	C01762	HMDB0000299
100000406	ribitol	Carbohydrate	Pentose Metabolism	HEBKCHPVOIAQTA-ZXFHETKHSA-N	OC[C@@H](O)[C@@H](O)[C@@H](O)CO	C00379,C01904,C00474,C00532	HMDB0002917,HMDB0001851,HMDB0000568,HMDB0000508
100000409	2-isopropylmalate	Xenobiotics	Food Component/Plant	BITYXLXUCSKTJS-UHFFFAOYSA-N	OC(CC(O)=O)(C(C)C)C(O)=O	C02504	HMDB0000402
100000436	glycodeoxycholate	Lipid	Secondary Bile Acid Metabolism	WVULKSPCQVQLCU-BUXLTGKBSA-N	O=C(NCC(O)=O)CC[C@@H](C)[C@@H]1[C@@]2(C)[C@@H](O)C[C@]3([H])[C@@]4(C)CC[C@@H](O)C[C@@]4([H])CC[C@@]3([H])[C@@]2(CC1)[H]	C05464	HMDB00631
100000437	theophylline	Xenobiotics	Xanthine Metabolism	ZFXYFBGIUFBOJW-UHFFFAOYSA-N	O=C(N1C)C(N=CN2)=C2N(C)C1=O	C07130	HMDB0001889
100000442	quinate	Xenobiotics	Food Component/Plant	AAWZDTNXLSGCEK-WYWMIBKRSA-N	O[C@@]1([C@](O)(C[C@@](C(O)=O)(C[C@]1(O)[H])O)[H])[H]	C00296	HMDB0003072
100000445	theobromine	Xenobiotics	Xanthine Metabolism	YAPQBXQYLJRXSA-UHFFFAOYSA-N	CN1C=NC(N(C(N2)=O)C)=C1C2=O	C07480	HMDB0002825
100000447	gentisate	Amino Acid	Tyrosine Metabolism	WXTMDXOMEHJXQO-UHFFFAOYSA-N	O=C(O)C1=CC(O)=CC=C1O	C00628	HMDB0000152
100000453	paraxanthine	Xenobiotics	Xanthine Metabolism	QUNWUDVFRNGTCO-UHFFFAOYSA-N	O=C(N2C)NC1=C(N(C)C=N1)C2=O	C13747	HMDB0001860
100000463	indolelactate	Amino Acid	Tryptophan Metabolism	XGILAAMKEQUXLS-UHFFFAOYSA-N	OC(C(O)=O)CC1=CNC2=C1C=CC=C2	C02043	HMDB0000671
100000467	3-indoxyl sulfate	Amino Acid	Tryptophan Metabolism	BXFFHSIDQOFMLE-UHFFFAOYSA-N	O=S(OC2=CNC1=CC=CC=C12)(O)=O	NA	HMDB0000682
100000491	gamma-glutamylphenylalanine	Peptide	Gamma-glutamyl Amino Acid	XHHOHZPNYFQJKL-QWRGUYRKSA-N	O=C(O)[C@H](CC1=CC=CC=C1)NC(CC[C@@H](C(O)=O)N)=O	NA	HMDB0000594
100000551	4-methyl-2-oxopentanoate	Amino Acid	Leucine, Isoleucine and Valine Metabolism	BKAJNAXTPSGJCU-UHFFFAOYSA-N	CC(C)CC(C(O)=O)=O	C00233	HMDB0000695
100000580	1,5-anhydroglucitol (1,5-AG)	Carbohydrate	Glycolysis, Gluconeogenesis, and Pyruvate Metabolism	MPCAJMNYNOGXPB-SLPGGIOYSA-N	O[C@@H]1[C@@H](CO)OC[C@H](O)[C@H]1O	C07326	HMDB0002712
100000616	1-stearoyl-2-arachidonoyl-GPI (18:0/20:4)	Lipid	Phosphatidylinositol (PI)	KRTOMQDUKGRFDJ-YKOKTLGVSA-N	CCCCCCCCCCCCCCCCCC(OC[C@]([H])(COP(O)(O[C@](C(O)(C(O)(C(O)([C@](O)1[H])[H])[H])[H])([C@]1(O)[H])[H])=O)OC(CCC/C=C\C/C=C\C/C=C\C/C=C\CCCCC)=O)=O	NA	HMDB0009815
100000626	sphingosine 1-phosphate	Lipid	Sphingosines	DUYSYHSSBDVJSM-KRWOKUGFSA-N	OP([O-])(OC[C@@]([H])([C@](O)(/C=C/CCCCCCCCCCCCC)[H])[NH3+])=O	C06124	HMDB0000277
100000639	1-stearoyl-2-oleoyl-GPS (18:0/18:1)	Lipid	Phosphatidylserine (PS)	AJFWREUFUPEYII-PAHWMLEVSA-N	CCCCCCCCCCCCCCCCCC(OC[C@]([H])(COP(O)(OC[C@]([NH3+])(C([O-])=O)[H])=O)OC(CCCCCCC/C=C\CCCCCCCC)=O)=O	NA	HMDB0010163
100000656	1-stearoyl-GPI (18:0)	Lipid	Lysophospholipid	MXAFDFDAIFZFET-CLBYPKMISA-N	[H]C(C(O)(C(O)([C@](O)1[H])[H])[H])([C@@](OP(O)(OC[C@@]([H])(COC(CCCCCCCCCCCCCCCCC)=O)O)=O)([C@]1(O)[H])[H])O	NA	HMDB0240261
100000657	1,2-dipalmitoyl-GPC (16:0/16:0)	Lipid	Phosphatidylcholine (PC)	KILNVBDSWZSGLL-KXQOOQHDSA-N	CCCCCCCCCCCCCCCC(OC[C@]([H])(COP([O-])(OCC[N+](C)(C)C)=O)OC(CCCCCCCCCCCCCCC)=O)=O	D03585	HMDB0000564
100000665	docosahexaenoate (DHA; 22:6n3)	Lipid	Long Chain Polyunsaturated Fatty Acid (n3 and n6)	MBMBGCFOFBJSGT-KUBAVDMBSA-N	CC\C=C/C\C=C/C\C=C/C/C=C\C/C=C\C/C=C\CCC(O)=O	C06429	HMDB0002183
100000672	1-myristoyl-2-palmitoyl-GPC (14:0/16:0)	Lipid	Phosphatidylcholine (PC)	RFVFQQWKPSOBED-PSXMRANNSA-N	CCCCCCCCCCCCCCCC(O[C@](COC(CCCCCCCCCCCCC)=O)(COP([O-])(OCC[N+](C)(C)C)=O)[H])=O	NA	HMDB0007869
100000706	alpha-hydroxyisocaproate	Amino Acid	Leucine, Isoleucine and Valine Metabolism	LVRFTAZAXQPQHI-UHFFFAOYSA-N	OC(C(CC(C)C)O)=O	C03264	HMDB0000665,HMDB00746,HMDB0000624
100000707	maleate	Lipid	Fatty Acid, Dicarboxylate	VZCYOOQTPOCHFL-UHFFFAOYSA-N	O=C(C=CC(O)=O)O	C01384	HMDB0000176
100000708	isovalerate (i5:0)	Amino Acid	Leucine, Isoleucine and Valine Metabolism	GWYFCOCPABKNJV-UHFFFAOYSA-N	CC(C)CC(O)=O	C08262	HMDB0000718
100000711	4-acetylphenol sulfate	Xenobiotics	Benzoate Metabolism	HOFGLAYWQRGTKC-UHFFFAOYSA-N	O=S(OC1=CC=C(C(C)=O)C=C1)(O)=O	NA	NA
100000715	1-methylguanidine	Amino Acid	Guanidino and Acetamido Metabolism	CHJJGSNFBQVOTG-UHFFFAOYSA-N	N=C(N)NC	C02294	HMDB0001522
100000743	2-hydroxyoctanoate	Lipid	Fatty Acid, Monohydroxy	JKRDADVRIYVCCY-UHFFFAOYSA-N	O=C(C(CCCCCC)O)O	NA	HMDB0002264
100000773	3-hydroxyoctanoate	Lipid	Fatty Acid, Monohydroxy	NDPLAKGOSZHTPH-UHFFFAOYSA-N	OC(CC(O)=O)CCCCC	C20793	HMDB0001954
100000774	phenyllactate (PLA)	Amino Acid	Phenylalanine Metabolism	VOXXWSYKYCBWHO-UHFFFAOYSA-N	OC(C(O)=O)CC1=CC=CC=C1	C05607	HMDB0000779,HMDB0000563
100000776	palmitoylcarnitine (C16)	Lipid	Fatty Acid Metabolism (Acyl Carnitine, Long Chain Saturated)	XOMRRQXKHMYMOC-UHFFFAOYSA-N	[O-]C(CC(OC(CCCCCCCCCCCCCCC)=O)C[N+](C)(C)C)=O	C02990	HMDB0000222
100000781	hexanoylcarnitine (C6)	Lipid	Fatty Acid Metabolism (Acyl Carnitine, Medium Chain)	VVPRQWTYSNDTEA-UHFFFAOYSA-N	O=C(CCCCC)OC(CC([O-])=O)C[N+](C)(C)C	NA	HMDB0000756
100000784	theanine	Xenobiotics	Food Component/Plant	DATAGRPVKZEWHA-YFKPBYRVSA-N	N[C@@H](CCC(NCC)=O)C(O)=O	C01047	HMDB0034365
100000787	N-acetylaspartate (NAA)	Amino Acid	Alanine and Aspartate Metabolism	OTCCIMWXFLJLIA-BYPYZUCNSA-N	OC([C@@H](NC(C)=O)CC(O)=O)=O	C01042	HMDB0000812
100000792	dehydroepiandrosterone sulfate (DHEA-S)	Lipid	Androgenic Steroids	CZWCKYRVOZZJNM-DYIPZHMLSA-N	[H][C@@]1(CC[C@]2(C)[C@]3(CCC2=O)[H])[C@@]4(C)C(C[C@H](OS(=O)(O)=O)CC4)=CC[C@]13[H]	C04555	HMDB0001032
100000802	acetylcarnitine (C2)	Lipid	Fatty Acid Metabolism (Acyl Carnitine, Short Chain)	RDHQFKQIGNGIED-MRVPVSSYSA-N	C[N+](C)(C)C[C@H](OC(C)=O)CC([O-])=O	C02571	HMDB0000201
100000808	cysteine s-sulfate	Amino Acid	Methionine, Cysteine, SAM and Taurine Metabolism	NOKPBJYHPHHWAN-REOHCLBHSA-N	N[C@H](C(O)=O)CSS(O)(=O)=O	C05824	HMDB0000731
100000827	1-palmitoylglycerol (16:0)	Lipid	Monoacylglycerol	QHZLMUACJMDIAE-UHFFFAOYSA-N	O=C(CCCCCCCCCCCCCCC)OCC(O)CO	NA	HMDB0011564
100000840	tartronate (hydroxymalonate)	Xenobiotics	Food Component/Plant	ROBFUDYVXSDBQM-UHFFFAOYSA-N	O=C(C(O)C(O)=O)O	C02287	HMDB0035227
100000841	oxalate (ethanedioate)	Cofactors and Vitamins	Ascorbate and Aldarate Metabolism	MUBZPKHOEPUJKR-UHFFFAOYSA-N	O=C(O)C(O)=O	C00209	HMDB0002329
100000846	erythritol	Xenobiotics	Food Component/Plant	UNXHWFMMPAWVPI-UHFFFAOYSA-N	OCC(O)C(CO)O	C00503	HMDB0002994
100000870	saccharin	Xenobiotics	Food Component/Plant	CVHZOJJKTDOEJC-UHFFFAOYSA-N	O=S(C1=CC=CC=C1C2=O)(N2)=O	C12283	HMDB0029723
100000882	3-hydroxymyristate	Lipid	Fatty Acid, Monohydroxy	ATRNZOYKSNPPBF-UHFFFAOYSA-N	CCCCCCCCCCCC(O)CC(O)=O	NA	HMDB0061656
100000900	iminodiacetate (IDA)	Xenobiotics	Chemical	NBZBKCUXIYYUSX-UHFFFAOYSA-N	O=C(O)CNCC(O)=O	C19911	HMDB0011753
100000924	1-oleoylglycerol (18:1)	Lipid	Monoacylglycerol	RZRNAYUHWVFMIP-KTKRTIGZSA-N	O=C(OCC(O)CO)CCCCCCC/C=C\CCCCCCCC	NA	HMDB0011567
100000936	3-methyl-2-oxobutyrate	Amino Acid	Leucine, Isoleucine and Valine Metabolism	QHKABHOOEWYVLI-UHFFFAOYSA-N	OC(C(C(C)C)=O)=O	C00141	HMDB0000019
100000939	1,6-anhydroglucose	Xenobiotics	Food Component/Plant	TWNIBLMWSKIRAT-UHFFFAOYSA-N	OC1C(CO2)OC2C(O)C1O	NA	HMDB0000640
100000943	2-oleoylglycerol (18:1)	Lipid	Monoacylglycerol	UPWGQKDVAURUGE-KTKRTIGZSA-N	O=C(OC(CO)CO)CCCCCCC/C=C\CCCCCCCC	NA	HMDB0011537
100000961	homoarginine	Amino Acid	Urea cycle; Arginine and Proline Metabolism	QUOGESRFPZDMMT-YFKPBYRVSA-N	N[C@H](C(O)=O)CCCCNC(N)=N	C01924	HMDB0000670
100000963	homocitrulline	Amino Acid	Urea cycle; Arginine and Proline Metabolism	XIGSAGMEBXLVJJ-YFKPBYRVSA-N	N[C@H](C(O)=O)CCCCNC(N)=O	C02427	HMDB0000679
100000987	2-linoleoylglycerol (18:2)	Lipid	Monoacylglycerol	IEPGNWMPIFDNSD-HZJYTTRNSA-N	O=C(OC(CO)CO)CCCCCCC/C=C\C/C=C\CCCCC	NA	HMDB0011538
100000997	3-hydroxydecanoate	Lipid	Fatty Acid, Monohydroxy	FYSSBMZUBSBFJL-UHFFFAOYSA-N	OC(CC(O)=O)CCCCCCC	NA	HMDB0002203
100000998	citramalate	Amino Acid	Glutamate Metabolism	XFTRTWQBIOMVPK-UHFFFAOYSA-N	OC(CC(O)(C)C(O)=O)=O	C00815	HMDB0000426
100001002	EDTA	Xenobiotics	Chemical	KCXVZYZYPLLWCC-UHFFFAOYSA-N	O=C(CN(CCN(CC(O)=O)CC(O)=O)CC(O)=O)O	C00284	HMDB0015109
100001006	N-acetylglycine	Amino Acid	Glycine, Serine and Threonine Metabolism	OKJIRPAQVSHGFK-UHFFFAOYSA-N	O=C(O)C(NC(C)=O)[H]	NA	HMDB0000532
100001007	ribonate	Carbohydrate	Pentose Metabolism	QXKAIJAYHKCRRA-BXXZVTAOSA-N	OC([C@H](O)[C@H](O)[C@H](O)CO)=O	C01685	HMDB0000867
100001022	threonate	Cofactors and Vitamins	Ascorbate and Aldarate Metabolism	JPIJQSOTBSSVTP-UHFFFAOYSA-N	O=C(O)C(O)([H])C([H])(O)CO	C01620	HMDB0062620,HMDB0000943
100001026	galactonate	Carbohydrate	Fructose, Mannose and Galactose Metabolism	RGHNJXZEOKUKBD-MGCNEYSASA-N	O[C@H]([C@H]([C@H]([C@@H](CO)O)O)O)C(O)=O	C00880,C15930	HMDB0000565
100001034	indoleacetate	Amino Acid	Tryptophan Metabolism	SEOVTRFCIGRIMH-UHFFFAOYSA-N	OC(CC1=CNC2=C1C=CC=C2)=O	C00954	HMDB0000197
100001040	1-linoleoylglycerol (18:2)	Lipid	Monoacylglycerol	WECGLUPZRHILCT-HZJYTTRNSA-N	CCCCC/C=C\C/C=C\CCCCCCCC(OCC(O)CO)=O	NA	HMDB0011568
100001051	1-methylhistidine	Amino Acid	Histidine Metabolism	BRMWTNUJHUMWMS-LURJTMIESA-N	N[C@H](C(O)=O)CC1=CN(C)C=N1	C01152	HMDB0000001
100001054	butyrylcarnitine (C4)	Lipid	Fatty Acid Metabolism (also BCAA Metabolism)	QWYFHHGCZUCMBN-SECBINFHSA-N	CCCC(O[C@H](CC([O-])=O)C[N+](C)(C)C)=O	C02862	HMDB0002013
100001055	isobutyrylcarnitine (C4)	Amino Acid	Leucine, Isoleucine and Valine Metabolism	LRCNOZRCYBNMEP-VIFPVBQESA-N	CC(C)C(O[C@@H](CC([O-])=O)C[N+](C)(C)C)=O	NA	HMDB0000736
100001063	7-ketodeoxycholate	Lipid	Secondary Bile Acid Metabolism	RHCPKKNRWFXMAT-RRWYKFPJSA-N	[H][C@]1([C@]2(C)[C@](CC1)([H])[C@]3([H])C(C[C@]4([H])C[C@H](O)CC[C@]4(C)[C@@]3([H])C[C@@H]2O)=O)[C@H](C)CCC(O)=O	NA	HMDB0000391
100001064	glycolithocholate	Lipid	Secondary Bile Acid Metabolism	XBSQTYHEGZTYJE-PGVYWSLXSA-N	O[C@@H](C[C@]1(CC[C@]([C@@]([H])2CC3)([H])[C@](CC[C@@]2(C)[C@]3([H])[C@@H](CCC(NCC(O)=O)=O)C)4[H])[H])CC[C@@]14C	C15557	HMDB0000698
100001073	androsterone sulfate	Lipid	Androgenic Steroids	ZMITXKRGXGRMKS-HLUDHZFRSA-N	C[C@]1([C@](CC2)([H])[C@]3([H])CC[C@@]4([H])C[C@H](OS(=O)(O)=O)CC[C@]4(C)[C@@]3([H])CC1)C2=O	NA	HMDB0002759
100001081	2-pyrrolidinone	Amino Acid	Glutamate Metabolism	HNJBEVLQSNELDL-UHFFFAOYSA-N	O=C1CCCN1	NA	HMDB0002039
100001083	indolepropionate	Amino Acid	Tryptophan Metabolism	GOLXRNDWAUTYKT-UHFFFAOYSA-N	OC(CCC1=CNC2=C1C=CC=C2)=O	NA	HMDB0002302
100001086	N-(2-furoyl)glycine	Xenobiotics	Food Component/Plant	KSPQDMRTZZYQLM-UHFFFAOYSA-N	O=C(NCC(O)=O)C1=CC=CO1	NA	HMDB0000439
100001092	trigonelline (N'-methylnicotinate)	Cofactors and Vitamins	Nicotinate and Nicotinamide Metabolism	WWNNZCOKKKDOPX-UHFFFAOYSA-N	C[N+]1=CC(C([O-])=O)=CC=C1	C01004	HMDB0000875
100001102	dodecanedioate (C12-DC)	Lipid	Fatty Acid, Dicarboxylate	TVIDDXQYHWJXFK-UHFFFAOYSA-N	OC(CCCCCCCCCCC(O)=O)=O	C02678	HMDB0000623
100001103	glutamate, gamma-methyl ester	Amino Acid	Glutamate Metabolism	ZGEYCCHDTIDZAE-UHFFFAOYSA-N	O=C(CCC(C(O)=O)N)OC	NA	HMDB0061715
100001104	N-acetyltyrosine	Amino Acid	Tyrosine Metabolism	CAHKINHBCWCHCF-JTQLQIEISA-N	OC1=CC=C(C[C@@H](C(O)=O)NC(C)=O)C=C1	NA	HMDB0000866
100001106	1,3-dimethylurate	Xenobiotics	Xanthine Metabolism	OTSBKHHWSQYEHK-UHFFFAOYSA-N	CN1C(N(C(N2)=C(C1=O)NC2=O)C)=O	NA	HMDB0001857
100001108	3-methylxanthine	Xenobiotics	Xanthine Metabolism	GMSNIKWWOQHZGF-UHFFFAOYSA-N	O=C1N(C)C2=C(N=CN2)C(N1)=O	C16357	HMDB0001886
100001112	3-hydroxylaurate	Lipid	Fatty Acid, Monohydroxy	MUCMKTPAZLSKTL-UHFFFAOYSA-N	OC(CC(CCCCCCCCC)O)=O	NA	HMDB0000387
100001121	pyridoxate	Cofactors and Vitamins	Vitamin B6 Metabolism	HXACOUQIXZGNBF-UHFFFAOYSA-N	OC1=C(C(O)=O)C(CO)=CN=C1C	C00847	HMDB0000017
100001126	gamma-glutamylvaline	Peptide	Gamma-glutamyl Amino Acid	AQAKHZVPOOGUCK-XPUUQOCRSA-N	O=C(N[C@H]([C@@](O)=O)C(C)C)CC[C@@H]([C@](O)=O)N	NA	HMDB0011172
100001145	3-hydroxysebacate	Lipid	Fatty Acid, Monohydroxy	OQYZCCKCJQWHIE-UHFFFAOYSA-N	OC(CC(O)CCCCCCC(O)=O)=O	NA	HMDB0000350
100001148	5-hydroxyhexanoate	Lipid	Fatty Acid, Monohydroxy	YDCRNMJQROAWFT-UHFFFAOYSA-N	CC(O)CCCC(O)=O	NA	HMDB0000409,HMDB0000525
100001149	3-methylcrotonylglycine	Amino Acid	Leucine, Isoleucine and Valine Metabolism	PFWQSHXPNKRLIV-UHFFFAOYSA-N	O=C(O)CNC(/C=C(C)/C)=O	C20828	HMDB0000459
100001150	propionylglycine	Lipid	Fatty Acid Metabolism (also BCAA Metabolism)	WOMAZEJKVZLLFE-UHFFFAOYSA-N	O=C(CC)NCC(O)=O	NA	HMDB0000783
100001151	butyrylglycine	Lipid	Fatty Acid Metabolism (also BCAA Metabolism)	WPSSBBPLVMTKRN-UHFFFAOYSA-N	O=C(CNC(CCC)=O)O	NA	HMDB0000808
100001162	propionylcarnitine (C3)	Lipid	Fatty Acid Metabolism (also BCAA Metabolism)	UFAHZIUFPNSHSL-UHFFFAOYSA-N	[O-]C(CC(OC(CC)=O)C[N+](C)(C)C)=O	C03017	HMDB0000824
100001167	pro-hydroxy-pro	Amino Acid	Urea cycle; Arginine and Proline Metabolism	ONPXCLZMBSJLSP-ALKRTJFJSA-N	OC([C@H]1N(C([C@H]2NCCC2)=O)CC(O)C1)=O	NA	HMDB0006695
100001170	3-hydroxy-2-ethylpropionate	Amino Acid	Leucine, Isoleucine and Valine Metabolism	ZMZQVAUJTDKQGE-UHFFFAOYSA-N	O=C(O)C(CC)CO	NA	HMDB0000396
100001178	3-carboxy-4-methyl-5-propyl-2-furanpropanoate (CMPF)	Lipid	Fatty Acid, Dicarboxylate	WMCQWXZMVIETAO-UHFFFAOYSA-N	CCCC1=C(C)C(C(O)=O)=C(CCC(O)=O)O1	NA	HMDB0061112
100001181	docosapentaenoate (n3 DPA; 22:5n3)	Lipid	Long Chain Polyunsaturated Fatty Acid (n3 and n6)	YUFFSWGQGVEMMI-JLNKQSITSA-N	O=C(O)CCCCC/C=C\C/C=C\C/C=C\C/C=C\C/C=C\CC	C16513	HMDB0006528,HMDB0001976
100001182	docosadienoate (22:2n6)	Lipid	Long Chain Polyunsaturated Fatty Acid (n3 and n6)	HVGRZDASOHMCSK-AVQMFFATSA-N	CCCCC/C=C/C/C=C/CCCCCCCCCCCC(O)=O	C16533	HMDB0061714
100001193	adrenate (22:4n6)	Lipid	Long Chain Polyunsaturated Fatty Acid (n3 and n6)	TWSWSIQAPQLDBP-CGRWFSSPSA-N	O=C(CCCCC/C=C/C/C=C/C/C=C/C/C=C/CCCCC)O	C16527	HMDB0002226
100001197	10-undecenoate (11:1n1)	Lipid	Medium Chain Fatty Acid	FRPZMMHWLSIFAZ-UHFFFAOYSA-N	O=C(CCCCCCCCC=C)O[H]	C13910	HMDB0033724
100001198	myristoleate (14:1n5)	Lipid	Long Chain Monounsaturated Fatty Acid	YWWVWXASSLXJHU-WAYWQWQTSA-N	O=C(CCCCCCC/C=C\CCCC)O	C08322	HMDB0002000
100001207	4-imidazoleacetate	Amino Acid	Histidine Metabolism	PRJKNHOMHKJCEJ-UHFFFAOYSA-N	O=C(O)CC1=CNC=N1	C02835	HMDB0002024
100001208	1-methyl-4-imidazoleacetate	Amino Acid	Histidine Metabolism	ZHCKPJGJQOPTLB-UHFFFAOYSA-N	O=C(O)CC1=CN(C)C=N1	C05828	HMDB0002820
100001211	sebacate (C10-DC)	Lipid	Fatty Acid, Dicarboxylate	CXMXRPHRNRROMY-UHFFFAOYSA-N	OC(CCCCCCCCC(O)=O)=O	C08277	HMDB0000792
100001226	I-urobilinogen	Cofactors and Vitamins	Hemoglobin and Porphyrin Metabolism	OBHRVMZSZIDDEK-UHFFFAOYSA-N	CC1=C(CC(NC2=O)C(CC)=C2C)NC(CC3=C(CCC(O)=O)C(C)=C(CC(NC4=O)C(C)=C4CC)N3)=C1CCC(O)=O	C05789	HMDB0004157
100001229	stearidonate (18:4n3)	Lipid	Long Chain Polyunsaturated Fatty Acid (n3 and n6)	JIWBIWFOSCKQMA-LTKCOYKYSA-N	CC\C=C/C\C=C/C\C=C/C\C=C/CCCCC(O)=O	C16300	HMDB0006547
100001232	5-dodecenoate (12:1n7)	Lipid	Medium Chain Fatty Acid	IJBFSOLHRKELLR-FPLPWBNLSA-N	CCCCCC\C=C/CCCC(O)=O	NA	HMDB0000529
100001247	octanoylcarnitine (C8)	Lipid	Fatty Acid Metabolism (Acyl Carnitine, Medium Chain)	CXTATJFJDMJMIY-UHFFFAOYSA-N	[O-]C(CC(C[N+](C)(C)C)OC(CCCCCCC)=O)=O	C02838	HMDB0000791
100001250	tauro-beta-muricholate	Lipid	Primary Bile Acid Metabolism	XSOLDPYUICCHJX-OEYGYFRSSA-N	O=S(CCNC(CC[C@@H](C)[C@@]1([H])CCC2C3[C@@H](O)[C@@H](O)[C@]4([H])C[C@H](O)CC[C@]4(C)C3CC[C@]12C)=O)(O)=O	NA	HMDB0000932
100001251	decanoylcarnitine (C10)	Lipid	Fatty Acid Metabolism (Acyl Carnitine, Medium Chain)	LZOSYCMHQXPBFU-UHFFFAOYSA-N	[O-]C(CC(C[N+](C)(C)C)OC(CCCCCCCCC)=O)=O	NA	HMDB0000651
100001254	N-acetyltryptophan	Amino Acid	Tryptophan Metabolism	DZTHIGRZJZPRDV-LBPRGKRZSA-N	O=C(O)[C@@H](NC(C)=O)CC1=CNC2=C1C=CC=C2	C03137	HMDB0013713
100001256	N-acetylphenylalanine	Amino Acid	Phenylalanine Metabolism	CBQJSKKFNMDLON-JTQLQIEISA-N	O=C(O)[C@@H](NC(C)=O)CC1=CC=CC=C1	C03519	HMDB0000512
100001262	gamma-glutamyl-epsilon-lysine	Peptide	Gamma-glutamyl Amino Acid	JPKNLFVGUZRHOB-YUMQZZPRSA-N	N[C@H](C(O)=O)CCCCNC(CC[C@@H](C(O)=O)N)=O	NA	HMDB0003869
100001263	1-palmitoyl-GPC (16:0)	Lipid	Lysophospholipid	ASWBNKHCZGQVJV-UHFFFAOYSA-N	O=P(OCC[N+](C)(C)C)([O-])OCC(O)COC(CCCCCCCCCCCCCCC)=O	C04102	HMDB0010382
100001266	N-acetylarginine	Amino Acid	Urea cycle; Arginine and Proline Metabolism	SNEIUMQYRCDYCH-LURJTMIESA-N	O=C(O)[C@@H](NC(C)=O)CCCNC(N)=N	C02562	HMDB0004620
100001267	piperine	Xenobiotics	Food Component/Plant	MXXWOMGUGJBKIW-YPCIICBESA-N	O=C(N1CCCCC1)/C=C/C=C/C2=CC(OCO3)=C3C=C2	C03882	HMDB0029377
100001269	campesterol	Lipid	Sterol	SGNBVLSWZMBQTH-PODYLUTMSA-N	C[C@H](CC[C@@H](C)C(C)C)[C@@]1([H])CC[C@@]2([H])[C@]3([H])CC=C4C[C@@H](O)CC[C@]4(C)[C@@]3([H])CC[C@@]21C	C01789	HMDB0002869
100001270	myristoylcarnitine (C14)	Lipid	Fatty Acid Metabolism (Acyl Carnitine, Long Chain Saturated)	PSHXNVGSVNEJBD-UHFFFAOYSA-N	O=C(CCCCCCCCCCCCC)OC(CC([O-])=O)C[N+](C)(C)C	NA	HMDB0005066
100001271	1-stearoyl-GPC (18:0)	Lipid	Lysophospholipid	IHNKQIMGVNPMTC-RUZDIDTESA-N	O[C@H](COC(CCCCCCCCCCCCCCCCC)=O)COP(OCC[N+](C)(C)C)([O-])=O	NA	HMDB0010384
100001272	1-oleoyl-GPC (18:1)	Lipid	Lysophospholipid	YAMUFBLWGFFICM-PTGWMXDISA-N	O[C@H](COC(CCCCCCC/C=C\CCCCCCCC)=O)COP(OCC[N+](C)(C)C)([O-])=O	C03916	HMDB0002815
100001274	N-acetylthreonine	Amino Acid	Glycine, Serine and Threonine Metabolism	PEDXUVCGOLSNLQ-UHFFFAOYSA-N	CC(O)C(C(O)=O)NC(C)=O	NA	HMDB0062557
100001275	phenylacetylglycine	Peptide	Acetylated Peptides	UTYVDVLMYQPLQB-UHFFFAOYSA-N	OC(CNC(CC1=CC=CC=C1)=O)=O	C05598	HMDB0000821
100001276	N-acetylisoleucine	Amino Acid	Leucine, Isoleucine and Valine Metabolism	JDTWZSUNGHMMJM-MSZQBOFLSA-N	CC(N[C@H](C(O)=O)C(C)CC)=O	NA	HMDB0061684
100001277	10-nonadecenoate (19:1n9)	Lipid	Long Chain Monounsaturated Fatty Acid	BBOWBNGUEWHNQZ-KTKRTIGZSA-N	O=C(O)CCCCCCCC/C=C\CCCCCCCC	NA	HMDB0013622
100001278	10-heptadecenoate (17:1n7)	Lipid	Long Chain Monounsaturated Fatty Acid	GDTXICBNEOEPAZ-FPLPWBNLSA-N	O=C(O)CCCCCCCC/C=C\CCCCCC	NA	HMDB0060038
100001279	hyocholate	Lipid	Secondary Bile Acid Metabolism	DKPMWHFRUGMUKF-OAEKOJLISA-N	C[C@]12CC[C@@H](O)C[C@@]1([H])[C@@H](O)[C@@H](O)C3C2CC[C@@]4(C)C3CCC4C(CCC(O)=O)C	C17649	HMDB0000760
100001287	epiandrosterone sulfate	Lipid	Androgenic Steroids	ZMITXKRGXGRMKS-FMLJXKFRSA-N	O=C1CCC2C3CC[C@@]4([H])C[C@@H](OS(=O)(O)=O)CC[C@]4(C)C3CC[C@@]21C	C04555	HMDB0062657
100001293	N-acetylhistidine	Amino Acid	Histidine Metabolism	KBOJOGQFRVVWBH-ZETCQYMHSA-N	OC([C@@H](NC(C)=O)CC1=CNC=N1)=O	C02997	HMDB0032055
100001294	gamma-glutamylglycine	Peptide	Gamma-glutamyl Amino Acid	ACIJGUBIMXQCMF-BYPYZUCNSA-N	O=C(O)[C@@H](N)CCC(NCC(O)=O)=O	NA	HMDB0011667
100001295	gamma-glutamyltryptophan	Peptide	Gamma-glutamyl Amino Acid	CATMPQFFVNKDEY-AAEUAGOBSA-N	O=C(O)[C@@H](N)CCC(N[C@@H](CC1=CNC2=C1C=CC=C2)C(O)=O)=O	NA	HMDB0029160
100001296	stachydrine	Xenobiotics	Food Component/Plant	CMUNUTVVOOHQPW-LURJTMIESA-N	C[N+]1(C)[C@H]([C@@]([O-])=O)CCC1	C10172	HMDB0004827
100001300	alpha-hydroxyisovalerate	Amino Acid	Leucine, Isoleucine and Valine Metabolism	NGEWQZIDQIYUNV-UHFFFAOYSA-N	OC(C(O)=O)C(C)C	NA	HMDB0000407
100001313	gamma-glutamylmethionine	Peptide	Gamma-glutamyl Amino Acid	RQNSKRXMANOPQY-BQBZGAKWSA-N	O=C(O)[C@H](CCSC)NC(CC[C@@H](C(O)=O)N)=O	NA	HMDB0029155
100001314	gamma-glutamylthreonine	Peptide	Gamma-glutamyl Amino Acid	GWNXFCYUJXASDX-JUZNGCLZSA-N	CC(O)[C@@H](C(O)=O)NC(CC[C@@H](C(O)=O)N)=O	NA	HMDB0029159
100001315	p-cresol sulfate	Xenobiotics	Benzoate Metabolism	WGNAKZGUSRVWRH-UHFFFAOYSA-N	O=S(OC1=CC=C(C)C=C1)(O)=O	NA	HMDB0011635
100001320	erythronate*	Carbohydrate	Aminosugar Metabolism	JPIJQSOTBSSVTP-PWNYCUMCSA-N	OC[C@@H](O)[C@@H](O)C(O)=O	NA	HMDB0000613
100001322	Fibrinopeptide A*	Peptide	Fibrinogen Cleavage Peptide	JWICNZAGYSIBAR-UHFFFAOYSA-N	O=C(NC(CC(C)C)C(NC(C)C(NC(CCC(O)=O)C(NCC(NCC(NCC(NC(C(C)C)C(NC(CCCNC(N)=N)C(O)=O)=O)=O)=O)=O)=O)=O)=O)C(CC1=CC=CC=C1)NC(C(CC(O)=O)NC(CNC(C(CCC(O)=O)NC(CNC(C(CO)NC(C(CC(O)=O)NC(C(C)N)=O)=O)=O)=O)=O)=O)=O	NA	NA
100001323	Fibrinopeptide A, des-ala(1)*	Peptide	Fibrinogen Cleavage Peptide	JAMFMQAPZKXSKC-UHFFFAOYSA-N	O=C(NC(CC(C)C)C(NC(C)C(NC(CCC(O)=O)C(NCC(NCC(NCC(NC(C(C)C)C(NC(CCCNC(N)=N)C(O)=O)=O)=O)=O)=O)=O)=O)=O)C(CC1=CC=CC=C1)NC(C(CC(O)=O)NC(CNC(C(CCC(O)=O)NC(CNC(C(CO)NC(C(CC(O)=O)N)=O)=O)=O)=O)=O)=O	NA	NA
100001324	Fibrinopeptide A, phosphono-ser(3)*	Peptide	Fibrinogen Cleavage Peptide	DROFZMGQYLJNLQ-UHFFFAOYSA-N	O=C(NC(CC(C)C)C(NC(C)C(NC(CCC(O)=O)C(NCC(NCC(NCC(NC(C(C)C)C(NC(CCCNC(N)=N)C(O)=O)=O)=O)=O)=O)=O)=O)=O)C(CC1=CC=CC=C1)NC(C(CC(O)=O)NC(CNC(C(CCC(O)=O)NC(CNC(C(COP(O)(O)=O)NC(C(CC(O)=O)NC(C(C)N)=O)=O)=O)=O)=O)=O)=O	NA	NA
100001332	salicyluric glucuronide*	Xenobiotics	Drug - Analgesics, Anesthetics	OEPADIDIUZTYOX-UHFFFAOYSA-N	OC1=CC=CC=C1C(NCC(OC2C(O)C(O)C(O)C(C(O)=O)O2)=O)=O	NA	HMDB0240252
100001334	N-acetylproline	Amino Acid	Urea cycle; Arginine and Proline Metabolism	GNMSLDIYJOSUSW-UHFFFAOYSA-N	O=C(O)C(CCC1)N1C(C)=O	NA	HMDB0094701
100001335	eicosenoate (20:1)	Lipid	Long Chain Monounsaturated Fatty Acid	BITHHVVYSMSWAG-KTKRTIGZSA-N	O=C(O)CCCCCCCCC/C=C\CCCCCCCC	C16526	HMDB0002231,HMDB0062436
100001337	linolenate [alpha or gamma; (18:3n3 or 6)]	Lipid	Long Chain Polyunsaturated Fatty Acid (n3 and n6)	DTOSIQBPPRVQHS-PDBXOOCHSA-N	O=C(O)CCCCCCC/C=C\C/C=C\C/C=C\CC	C06426,C06427	HMDB0003073,HMDB0001388
100001359	aconitate [cis or trans]	Energy	TCA Cycle	NA	NA	C004174,C02341	HMDB0000958,HMDB000072
100001385	metoprolol acid metabolite*	Xenobiotics	Drug - Cardiovascular	PUQIRTNPJRFRCZ-UHFFFAOYSA-N	CC(C)NCC(O)COC1=CC=C(CC(O)=O)C=C1	NA	NA
100001386	heme	Cofactors and Vitamins	Hemoglobin and Porphyrin Metabolism	GGIDWJQWCUJYRY-UHFFFAOYSA-K	CC1=C(CCC(O)=O)C(/C=C(C(CCC([O-])=O)=C/2C)\[N-]C2=C/C3=N/C(C(C=C)=C3C)=C\4)=N/C1=C\C(N([Fe+2])C4=C5C)=C5C=C	C00032	HMDB0003178
100001391	stearoylcarnitine (C18)	Lipid	Fatty Acid Metabolism (Acyl Carnitine, Long Chain Saturated)	FNPHNLNTJNMAEE-HSZRJFAPSA-N	[O-]C(C[C@@H](OC(CCCCCCCCCCCCCCCCC)=O)C[N+](C)(C)C)=O	NA	HMDB0000848
100001392	laurylcarnitine (C12)	Lipid	Fatty Acid Metabolism (Acyl Carnitine, Medium Chain)	FUJLYHJROOYKRA-UHFFFAOYSA-N	[O-]C(CC(C[N+](C)(C)C)OC(CCCCCCCCCCC)=O)=O	NA	HMDB000225
100001393	isovalerylcarnitine (C5)	Amino Acid	Leucine, Isoleucine and Valine Metabolism	IGQBPDJNUXPEMT-UHFFFAOYSA-N	[O-]C(CC(C[N+](C)(C)C)OC(CC(C)C)=O)=O	C20826	HMDB0000688
100001395	1-linoleoyl-GPC (18:2)	Lipid	Lysophospholipid	SPJFYYJXNPEZDW-UTJQPWESSA-N	O=P(OCC(O)COC(CCCCCCC/C=C\C/C=C\CCCCC)=O)([O-])OCC[N+](C)(C)C	C04100	HMDB0010386
100001396	7-methylxanthine	Xenobiotics	Xanthine Metabolism	PFWLFWPASULGAN-UHFFFAOYSA-N	OC1=C(N2C)C(N=C2)=NC(O)=N1	C16353	HMDB0001991
100001397	1,3,7-trimethylurate	Xenobiotics	Xanthine Metabolism	BYXCFUMGEBZDDI-UHFFFAOYSA-N	CN(C(N1C)=O)C(NC2=O)=C(N2C)C1=O	C16361	HMDB0002123
100001398	3,7-dimethylurate	Xenobiotics	Xanthine Metabolism	HMLZLHKHNBLLJD-UHFFFAOYSA-N	CN1C(NC(C(N2C)=C1NC2=O)=O)=O	C16360	HMDB0001982
100001399	1,7-dimethylurate	Xenobiotics	Xanthine Metabolism	NOFNCLGCUJJPKU-UHFFFAOYSA-N	CN1C(NC(N2)=C(C1=O)N(C)C2=O)=O	C16356	HMDB0011103
100001400	1-methylurate	Xenobiotics	Xanthine Metabolism	QFDRTQONISXGJA-UHFFFAOYSA-N	CN1C(NC(N2)=C(C1=O)NC2=O)=O	C16359	HMDB0003099
100001402	5-acetylamino-6-formylamino-3-methyluracil	Xenobiotics	Xanthine Metabolism	RDZNZFGKEVDNPK-UHFFFAOYSA-N	O=C(NC(NC=O)=C1NC(C)=O)N(C)C1=O	C16365	HMDB0011105
100001403	5-acetylamino-6-amino-3-methyluracil	Xenobiotics	Xanthine Metabolism	POQOTWQIYYNXAT-UHFFFAOYSA-N	O=C(NC(N)=C1NC(C)=O)N(C)C1=O	C16366	HMDB0004400
100001404	indolebutyrate	Amino Acid	Tryptophan Metabolism	JTEDVYBZBROSJT-UHFFFAOYSA-N	OC(CCCC1=CNC2=C1C=CC=C2)=O	C11284	HMDB0002096
100001405	1-methylxanthine	Xenobiotics	Xanthine Metabolism	MVOYJPOZRLFTCP-UHFFFAOYSA-N	O=C(N1C)NC2=C(NC=N2)C1=O	C16358	HMDB0010738
100001409	N1-methylinosine	Nucleotide	Purine Metabolism, (Hypo)Xanthine/Inosine containing	WJNGQIYEQLPJMN-UHFFFAOYSA-N	OC(C1O)C(OC1CO)N(C=N2)C(N=CN3C)=C2C3=O	NA	HMDB0002721
100001412	N2,N2-dimethylguanosine	Nucleotide	Purine Metabolism, Guanine containing	RSPURTUNRHNVGF-IOSLPCCCSA-N	O=C1C(N=CN2[C@@]3([H])[C@@](O)([H])[C@@](O)([H])[C@](CO)([H])O3)=C2N=C(N(C)C)N1	NA	HMDB0004824
100001413	N4-acetylcytidine	Nucleotide	Pyrimidine Metabolism, Cytidine containing	NIDVTARKFBZMOT-PEBGCTIMSA-N	O[C@]1([H])[C@@](O)([H])[C@](CO)([H])O[C@]1(N2C(N=C(NC(C)=O)C=C2)=O)[H]	NA	HMDB0005923
100001415	N6-carbamoylthreonyladenosine	Nucleotide	Purine Metabolism, Adenine containing	UNUYMBPXEFMLNW-HZPYULPISA-N	OC(C)C(C(O)=O)NC(NC1=NC=NC2=C1N=CN2[C@@H]3O[C@H](CO)[C@@H](O)[C@H]3O)=O	NA	HMDB0041623
100001416	orotidine	Nucleotide	Pyrimidine Metabolism, Orotate containing	FKCRAVPPBFWEJD-XVFCMESISA-N	O=C(C=C(C(O)=O)N1[C@H]2[C@H](O)[C@H](O)[C@@H](CO)O2)NC1=O	NA	HMDB0000788
100001417	phenylacetylglutamine	Peptide	Acetylated Peptides	JFLIEFSWGNOPJJ-JTQLQIEISA-N	O=C(CC1=CC=CC=C1)N[C@@H](CCC(N)=O)C(O)=O	C04148	HMDB0006344
100001423	4-hydroxyhippurate	Xenobiotics	Benzoate Metabolism	ZMHLUFWWWPBTIU-UHFFFAOYSA-N	O=C(NCC(O)=O)C1=CC=C(O)C=C1	NA	HMDB0013678
100001425	5,6-dihydrouridine	Nucleotide	Pyrimidine Metabolism, Uracil containing	ZPTBLXKRQACLCR-XVFCMESISA-N	OC[C@H]1O[C@@H](N2CCC(NC2=O)=O)[C@@H]([C@@H]1O)O	NA	HMDB0000497
100001426	3-(3-amino-3-carboxypropyl)uridine*	Nucleotide	Pyrimidine Metabolism, Uracil containing	YXNIEZJFCGTDKV-UHFFFAOYSA-N	OCC1C(O)C(O)C(N2C=CC(N(CCC(C(O)=O)N)C2=O)=O)O1	NA	NA
100001433	1-arachidonylglycerol (20:4)	Lipid	Monoacylglycerol	DCPCOKIYJYGMDN-DOFZRALJSA-N	O=C(CCC/C=C\C/C=C\C/C=C\C/C=C\CCCCC)OCC(O)CO	C13857	HMDB11578
100001435	1-linolenoylglycerol (18:3)	Lipid	Monoacylglycerol	XQBHBEXBUZDCRY-QNEBEIHSSA-N	O=C(OCC(O)CO)CCCC\C=C/C\C=C/C\C=C/CCCCC	NA	HMDB0011569
100001437	cysteine-glutathione disulfide	Amino Acid	Glutathione Metabolism	BNRXZEPOHPEEAS-UHFFFAOYSA-N	NC(C(O)=O)CCC(NC(CSSCC(N)C(O)=O)C(NCC(O)=O)=O)=O	R00900	HMDB0000656
100001445	1-palmitoyl-GPA (16:0)	Lipid	Lysophospholipid	YNDYKPRNFWPPFU-GOSISDBHSA-N	OP(OC[C@H](O)COC(CCCCCCCCCCCCCCC)=O)(O)=O	C04036	HMDB00327
100001446	5-methyluridine (ribothymidine)	Nucleotide	Pyrimidine Metabolism, Uracil containing	DWRXFEITVBNRMK-JXOAFFINSA-N	O[C@@H]1[C@H](O)[C@@H](CO)O[C@H]1N(C=C2C)C(NC2=O)=O	NA	HMDB0000884
100001452	isovalerylglycine	Amino Acid	Leucine, Isoleucine and Valine Metabolism	ZRQXMKMBBMNNQC-UHFFFAOYSA-N	O=C(O)CNC(CC(C)C)=O	NA	HMDB00678
100001454	3-hydroxydodecanedioate*	Lipid	Fatty Acid, Dicarboxylate	FYVQCLGZFXHEGL-UHFFFAOYSA-N	O=C(O)CC(O)CCCCCCCCC(O)=O	NA	HMDB0000413
100001456	7-methylguanine	Nucleotide	Purine Metabolism, Guanine containing	FZWGECJQACGGTI-UHFFFAOYSA-N	O=C1C(N2C)=C(N=C2)N=C(N)N1	C02242	HMDB0000897
100001461	1-stearoyl-GPE (18:0)	Lipid	Lysophospholipid	BBYWOYAFBUOUFP-JOCHJYFZSA-N	O=P(OCC[NH3+])([O-])OC[C@H](O)COC(CCCCCCCCCCCCCCCCC)=O	NA	HMDB0011130
100001462	1-stearoyl-GPG (18:0)	Lipid	Lysophospholipid	HFJVKBVEKQHVTO-OZAIVSQSSA-N	O=P(OCC(O)CO)(O)OC[C@H](O)COC(CCCCCCCCCCCCCCCCC)=O	NA	NA
100001466	3-methylcytidine	Nucleotide	Pyrimidine Metabolism, Cytidine containing	RDPUKVRQKWBSPK-ZOQUXTDFSA-N	O[C@]([C@@]1(O)[H])([C@](O[C@](CO)1[H])([H])N2C=CC(N(C)C2=O)=N)[H]	NA	HMDB0240577
100001468	N1-Methyl-2-pyridone-5-carboxamide	Cofactors and Vitamins	Nicotinate and Nicotinamide Metabolism	JLQSXXWTCJPCBC-UHFFFAOYSA-N	O=C(C1=C([H])N(C(C([H])=C1[H])=O)C([H])([H])[H])N([H])[H]	C05842	HMDB0004193
100001481	1-docosahexaenoylglycerol (22:6)	Lipid	Monoacylglycerol	JWPHORDRFVRZPP-KUBAVDMBSA-N	O=C(OCC(O)CO)CC/C=C\C/C=C\C/C=C\C/C=C\C/C=C\C/C=C\CC	NA	HMDB0011587
100001485	gamma-glutamylisoleucine*	Peptide	Gamma-glutamyl Amino Acid	SNCKGJWJABDZHI-SIPWABPFSA-N	CCC(C)[C@@H](C(O)=O)NC(CC[C@@H](C(O)=O)N)=O	NA	HMDB0011170
100001501	oleoylcarnitine (C18:1)	Lipid	Fatty Acid Metabolism (Acyl Carnitine, Monounsaturated)	IPOLTUVFXFHAHI-WHIOSMTNSA-N	[O-]C(C[C@@H](OC(CCCCCCC/C=C\CCCCCCCC)=O)C[N+](C)(C)C)=O	NA	HMDB0005065
100001502	gamma-glutamyl-2-aminobutyrate	Peptide	Gamma-glutamyl Amino Acid	FUZOZPRKGAXGOB-UHFFFAOYSA-N	O=C(O)C(CCC(NC(CC)C(O)=O)=O)N	NA	NA
100001509	2-methylbutyrylcarnitine (C5)	Amino Acid	Leucine, Isoleucine and Valine Metabolism	IHCPDBBYTYJYIL-UHFFFAOYSA-N	CCC(C)C(OC(CC([O-])=O)C[N+](C)(C)C)=O	NA	HMDB0000378
100001510	phenol sulfate	Amino Acid	Tyrosine Metabolism	CTYRPMDGLDAWRQ-UHFFFAOYSA-N	OS(OC1=CC=CC=C1)(=O)=O	C02180	HMDB0060015
100001511	1-palmitoleoyl-GPC (16:1)*	Lipid	Lysophospholipid	LFUDDCMNKWEORN-KHPPLWFESA-N	O=P(OCC[N+](C)(C)C)([O-])OCC(O)COC(CCCCCCC/C=C\CCCCCC)=O	NA	HMDB0010383
100001526	malonylcarnitine	Lipid	Fatty Acid Synthesis	ZGNBLKBZJBJFDG-UHFFFAOYSA-N	O=C(CC(O)=O)OC(CC([O-])=O)C[N+](C)(C)C	NA	HMDB0002095
100001527	hexanoylglycine	Lipid	Fatty Acid Metabolism (Acyl Glycine)	UPCKIPHSXMXJOX-UHFFFAOYSA-N	O=C(O)CNC(CCCCC)=O	NA	HMDB0000701
100001540	glutamine_degradant*	Partially Characterized Molecules	Partially Characterized Molecules	NPWMTBZSRRLQNJ-UHFFFAOYSA-N	O=C(CCC1N)NC1=O	NA	NA
100001541	2-hydroxy-3-methylvalerate	Amino Acid	Leucine, Isoleucine and Valine Metabolism	RILPIWOPNGRASR-UHFFFAOYSA-N	O=C(C(C(CC)C)O)O	NA	HMDB0000317
100001550	homostachydrine*	Xenobiotics	Food Component/Plant	XULZWQRXYTVUTE-ZETCQYMHSA-N	C[N+]1(C)[C@@H](CCCC1)[C@]([O-])=O	C08283	HMDB0033433
100001551	1-arachidonoyl-GPC (20:4n6)*	Lipid	Lysophospholipid	LAXQYRRMGGEGOH-JXRLJXCWSA-N	C[N+](C)(C)CCOP(OC[C@@](O)([H])COC(CCC\C=C/C\C=C/C/C=C\C/C=C\CCCCC)=O)([O-])=O	C05208	HMDB0010395
100001561	2-palmitoleoyl-GPC (16:1)*	Lipid	Lysophospholipid	GKXPPJQBVCKAGD-DJYGDJEFSA-N	OC[C@](OC(CCCCCCCC/C=C\CCCCC)=O)([H])COP(OCC[N+](C)(C)C)([O-])=O	NA	HMDB10383
100001562	2-palmitoyl-GPC (16:0)*	Lipid	Lysophospholipid	NEGQHKSYEYVFTD-HSZRJFAPSA-N	OC[C@](OC(CCCCCCCCCCCCCCC)=O)([H])COP(OCC[N+](C)(C)C)([O-])=O	NA	HMDB0061702
100001567	1-palmitoyl-GPE (16:0)	Lipid	Lysophospholipid	YVYMBNSKXOXSKW-HXUWFJFHSA-N	O=P(OCC[NH3+])([O-])OC[C@H](O)COC(CCCCCCCCCCCCCCC)=O	NA	HMDB0011503
100001569	1-oleoyl-GPE (18:1)	Lipid	Lysophospholipid	PYVRVRFVLRNJLY-MZMPXXGTSA-N	O=P(OCC[NH3+])([O-])OC[C@H](O)COC(CCCCCCC\C=C/CCCCCCCC)=O	NA	HMDB0011506
100001570	1-linoleoyl-GPE (18:2)*	Lipid	Lysophospholipid	DBHKHNGBVGWQJE-HZJYTTRNSA-N	O=P(OCC(O)COC(CCCCCCC/C=C\C/C=C\CCCCC)=O)(O)OCCN	NA	HMDB0011507
100001571	1-arachidonoyl-GPE (20:4n6)*	Lipid	Lysophospholipid	ROPRRXYVXLDXQO-XSQXPFHXSA-N	NCCOP(OC[C@@](O)([H])COC(CCC\C=C/C\C=C/C/C=C\C/C=C\CCCCC)=O)(O)=O	NA	HMDB0011517
100001577	N-acetylcitrulline	Amino Acid	Urea cycle; Arginine and Proline Metabolism	WMQMIOYQXNRROC-LURJTMIESA-N	OC([C@@H](NC(C)=O)CCCNC(N)=O)=O	C15532,C02851	HMDB0000856
100001579	2-hydroxypalmitate	Lipid	Fatty Acid, Monohydroxy	JGHSBPIZNUXPLA-UHFFFAOYSA-N	O=C(O)C(O)CCCCCCCCCCCCCC	NA	HMDB0031057
100001580	docosapentaenoate (n6 DPA; 22:5n6)	Lipid	Long Chain Polyunsaturated Fatty Acid (n3 and n6)	AVKOENOBFIYBSA-WMPRHZDHSA-N	OC(CC/C=C\C/C=C\C/C=C\C/C=C\C/C=C\CCCCC)=O	C16513	HMDB0001976
100001586	gulonate*	Cofactors and Vitamins	Ascorbate and Aldarate Metabolism	RGHNJXZEOKUKBD-NRXMZTRTSA-N	OC([C@H](O)[C@H](O)[C@H](O)[C@@H](O)CO)=O	C00800	HMDB0003290
100001590	isobutyrylglycine	Amino Acid	Leucine, Isoleucine and Valine Metabolism	DCICDMMXFIELDF-UHFFFAOYSA-N	O=C(O)CNC(C(C)C)=O	NA	HMDB0000730
100001593	glutarylcarnitine (C5-DC)	Amino Acid	Lysine Metabolism	NXJAXUYOQLTISD-UHFFFAOYSA-N	[O-]C(CC(C[N+](C)(C)C)OC(CCCC(O)=O)=O)=O	NA	HMDB0013130
100001594	beta-hydroxyisovaleroylcarnitine	Amino Acid	Leucine, Isoleucine and Valine Metabolism	IGLHHSKNBDXCEY-UHFFFAOYSA-N	[O-]C(CC(C[N+](C)(C)C)OC(CC(O)(C)C)=O)=O	NA	NA
100001597	tiglylcarnitine (C5:1-DC)	Amino Acid	Leucine, Isoleucine and Valine Metabolism	WURBQCVBQNMUQT-RMKNXTFCSA-N	[O-]C(CC(C[N+](C)(C)C)OC(/C(C)=C/C)=O)=O	NA	HMDB0002366
100001604	hydroquinone sulfate	Xenobiotics	Drug - Topical Agents	FPXPQMOQWJZYBL-UHFFFAOYSA-N	OC1=CC=C(C=C1)OS(=O)(O)=O	C00530	HMDB0240263
100001605	catechol sulfate	Xenobiotics	Benzoate Metabolism	MZPWKJZDOCIALD-UHFFFAOYSA-N	O=S(OC1=C(O)C=CC=C1)(O)=O	NA	HMDB0059724
100001606	cholesterol sulfate	Lipid	Sterol	BHYOQNUELFTYRT-UHFFFAOYSA-N	CC1(C2C(C)CCCC(C)C)C(CC2)C(CC=C3C4(CCC(OS(=O)(O)=O)C3)C)C4CC1	C18043	HMDB00653
100001609	7-alpha-hydroxy-3-oxo-4-cholestenoate (7-Hoca)	Lipid	Sterol	SATGKQGFUDXGAX-MYWFJNCASA-N	O=C(C(CCC[C@H]([C@H]1CC[C@H]2[C@H]3[C@@H]([C@]4(C)C(C[C@H]3O)=CC(CC4)=O)CC[C@@]21C)C)C)O	C17337	HMDB0012458
100001612	N-acetyl-aspartyl-glutamate (NAAG)	Amino Acid	Glutamate Metabolism	OPVPGKGADVGKTG-UHFFFAOYSA-N	CC(NC(C(NC(CCC(O)=O)C(O)=O)=O)CC(O)=O)=O	C12270	HMDB0001067
100001613	tetradecanedioate (C14-DC)	Lipid	Fatty Acid, Dicarboxylate	HQHCYKULIHKCEB-UHFFFAOYSA-N	O=C(O)CCCCCCCCCCCCC(O)=O	NA	HMDB0000872
100001614	hexadecanedioate (C16-DC)	Lipid	Fatty Acid, Dicarboxylate	QQHJDPROMQRDLA-UHFFFAOYSA-N	O=C(O)CCCCCCCCCCCCCCC(O)=O	C19615	HMDB0000672
100001615	octadecanedioate (C18-DC)	Lipid	Fatty Acid, Dicarboxylate	BNJOQKFENDDGSC-UHFFFAOYSA-N	O=C(O)CCCCCCCCCCCCCCCCC(O)=O	NA	HMDB0000782
100001617	undecanedioate (C11-DC)	Lipid	Fatty Acid, Dicarboxylate	LWBHHRRTOZQPDM-UHFFFAOYSA-N	O=C(O)CCCCCCCCCC(O)=O	NA	HMDB0000888
100001618	1-myristoylglycerol (14:0)	Lipid	Monoacylglycerol	DCBSHORRWZKAKO-UHFFFAOYSA-N	O=C(CCCCCCCCCCCCC)OCC(O)CO	C01885	HMDB0011561
100001619	glycerophosphoglycerol	Lipid	Glycerolipid Metabolism	LLCSXHMJULHSJN-UHFFFAOYSA-N	OC(CO)COP(O)(OCC(CO)O)=O	C03274	HMDB0240316
100001620	glycerophosphoethanolamine	Lipid	Phospholipid Metabolism	JZNWSCPGTDBMEW-UHFFFAOYSA-N	O=P(OCCN)(O)OCC(CO)O	C01233	HMDB0000114
100001623	3-(2-hydroxyphenyl)propionate	Xenobiotics	Benzoate Metabolism	CJBDUOMQLFKVQC-UHFFFAOYSA-N	OC1=C(C=CC=C1)CCC(O)=O	C01198	HMDB0033752
100001624	3-(3-hydroxyphenyl)propionate	Xenobiotics	Benzoate Metabolism	QVWAEZJXDYOKEH-UHFFFAOYSA-N	O=C(CCC1=CC(O)=CC=C1)O	C11457	HMDB0000375
100001635	ectoine	Xenobiotics	Chemical	WQXNXVUDBPYKBA-YFKPBYRVSA-N	O=[C@](O)[C@H]1N=C(C)NCC1	C06231	HMDB0240650
100001654	1-arachidonoyl-GPI (20:4)*	Lipid	Lysophospholipid	LXUGKKVCSTYZFK-OSKOXSHBSA-N	[H]C(C(O)(C(O)([C@](O)1[H])[H])[H])([C@@](OP(O)(OC[C@@]([H])(COC(CCC/C=C\C/C=C\C/C=C\C/C=C\CCCCC)=O)O)=O)([C@]1(O)[H])[H])O	NA	HMDB0061690
100001655	1-palmitoyl-GPI (16:0)	Lipid	Lysophospholipid	UOXRPRZMAROFPH-AQFLIPHUSA-N	[H]C(C(O)(C(O)([C@](O)1[H])[H])[H])([C@@](OP(O)(OC[C@@]([H])(COC(CCCCCCCCCCCCCCC)=O)O)=O)([C@]1(O)[H])[H])O	NA	HMDB0061695
100001657	glycolithocholate sulfate*	Lipid	Secondary Bile Acid Metabolism	FHXBAFXQVZOILS-OETIFKLTSA-N	C[C@]12[C@@]([C@@]([C@@](CC2)([H])[C@](CC3)(C)[C@@]4([H])C[C@@H]3OS(=O)(O)=O)(CC4)[H])([H])CC[C@]1([H])[C@H](C)CCC(NCC(O)=O)=O	C11301	HMDB0002639
100001658	taurolithocholate 3-sulfate	Lipid	Secondary Bile Acid Metabolism	HSNPMXROZIQAQD-VUIPEFFGSA-N	C[C@@]([C@]([C@@](CC1)([H])[C@@]2([H])[C@](CC3)(C)[C@]1([H])C[C@@H]3OS(=O)(O)=O)(CC4)[H])(CC2)[C@]4([H])[C@H](C)CCC(NCCS(O)(=O)=O)=O	C03642	HMDB0002580
100001662	deoxycarnitine	Lipid	Carnitine Metabolism	JHPNVNIEXXLNTR-UHFFFAOYSA-N	C[N+](C)(C)CCCC([O-])=O	C01181	HMDB0001161
100001668	1-ribosyl-imidazoleacetate*	Amino Acid	Histidine Metabolism	AHPWEWASPTZMEK-UHFFFAOYSA-N	OCC(O1)C(O)C(O)C1N2C=NC(CC(O)=O)=C2	C05131	HMDB0002331
100001723	alpha-hydroxycaproate	Lipid	Fatty Acid, Monohydroxy	NYHNVHGFPZAZGA-UHFFFAOYSA-N	O=C(C(CCCC)O)O	NA	HMDB0001624
100001730	3,4-dihydroxybutyrate	Lipid	Fatty Acid, Dihydroxy	DZAIOXUZHHTJKN-UHFFFAOYSA-N	O=C(CC(CO)O)O	NA	HMDB0000337
100001731	indoleacetylglutamine	Amino Acid	Tryptophan Metabolism	DVJIJAYHBZALOJ-UHFFFAOYSA-N	O=C(NC(CCC(N)=O)C(O)=O)CC1=CNC2=C1C=CC=C2	NA	HMDB0013240
100001733	hexanoylglutamine	Lipid	Fatty Acid Metabolism (Acyl Glutamine)	NONGMLDQXRDGIT-UHFFFAOYSA-N	O=C(CCCCC)NC(CCC(N)=O)C(O)=O	NA	NA
100001734	N6-acetyllysine	Amino Acid	Lysine Metabolism	DTERQYGMUDWYAZ-ZETCQYMHSA-N	N[C@@H](CCCCNC(C)=O)C(O)=O	C02727	HMDB0000206
100001739	dihomo-linolenate (20:3n3 or n6)	Lipid	Long Chain Polyunsaturated Fatty Acid (n3 and n6)	AHANXAKGNAKFSK-PDBXOOCHSA-N	CC\C=C/C\C=C/C\C=C/CCCCCCCCCC(O)=O	C03242	HMDB0002925
100001740	mannitol/sorbitol	Carbohydrate	Fructose, Mannose and Galactose Metabolism	FBPFZTCFMRRESA-UHFFFAOYSA-N	OCC(O)C(O)C(O)C(O)CO	C00392,C00794	HMDB0000247,HMDB0000765
100001743	tryptophan betaine	Amino Acid	Tryptophan Metabolism	AOHCBEAZXHZMOR-ZDUSSCGKSA-N	O=C([O-])[C@@H]([N@+](C)(C)C)CC1=CNC2=C1C=CC=C2	C09213	HMDB0061115
100001755	4-vinylphenol sulfate	Xenobiotics	Benzoate Metabolism	IETVQHUKTKKBFF-UHFFFAOYSA-N	O=S(OC1=CC=C(C=C)C=C1)(O)=O	C05627	HMDB0062775
100001756	4-ethylphenylsulfate	Xenobiotics	Benzoate Metabolism	DWZGLEPNCRFCEP-UHFFFAOYSA-N	O=S(OC1=CC=C(CC)C=C1)(O)=O	C13637	HMDB0062551
100001757	thymol sulfate	Xenobiotics	Food Component/Plant	NODSEPOUFZPJEQ-UHFFFAOYSA-N	CC(C)C1=CC=C(C)C=C1OS(=O)(O)=O	C09908	HMDB0062720
100001765	3-methyladipate	Lipid	Fatty Acid, Dicarboxylate	SYEOWUNSTUDKGM-UHFFFAOYSA-N	O=C(O)CC(C)CCC(O)=O	NA	HMDB0000555
100001767	pyrraline	Xenobiotics	Food Component/Plant	VTYFITADLSVOAS-UHFFFAOYSA-N	NC(C(O)=O)CCCCN1C(C=O)=CC=C1CO	C21013	HMDB0033143
100001768	N6-carboxymethyllysine	Carbohydrate	Advanced Glycation End-product	NUXSIDPKKIEIMI-UHFFFAOYSA-N	OC(CNCCCCC(C(O)=O)N)=O	NA	HMDB0240347
100001774	3beta,7beta-dihydroxy-5-cholestenoate	Lipid	Sterol	GYJSAWZGYQXRBS-OSLQQXMWSA-N	O=C(C(CCC[C@@H]([C@@H]1CC[C@@H]2[C@@H]3[C@H]([C@@]4(C)C(C[C@@H](CC4)O)=C[C@H]3O)CC[C@]21C)C)C)O	NA	NA
100001777	1-oleoyl-GPI (18:1)	Lipid	Lysophospholipid	UGDOFRYHDCDVHD-JCASDCETSA-N	[H]C(C(O)(C(O)([C@](O)1[H])[H])[H])([C@@](OP(O)(OC[C@@]([H])(COC(CCCCCCC/C=C\CCCCCCCC)=O)O)=O)([C@]1(O)[H])[H])O	NA	HMDB0061693
100001778	1-linoleoyl-GPI (18:2)*	Lipid	Lysophospholipid	SAHCQBPGXQFTRA-WNOZMNFTSA-N	[H]C(C(O)(C(O)([C@](O)1[H])[H])[H])([C@@](OP(O)(OC[C@@]([H])(COC(CCCCCCC/C=C\C/C=C\CCCCC)=O)O)=O)([C@]1(O)[H])[H])O	NA	HMDB0240597
100001791	2-hydroxyacetaminophen sulfate*	Xenobiotics	Drug - Analgesics, Anesthetics	HRLQZTOIKWEZBN-UHFFFAOYSA-N	CC(NC1=C(O)C=C(OS(=O)(O)=O)C=C1)=O	NA	HMDB0062547
100001793	2-methoxyacetaminophen sulfate*	Xenobiotics	Drug - Analgesics, Anesthetics	NZKKXAGORRATJB-UHFFFAOYSA-N	CC(NC1=C(OC)C=C(OS(=O)(O)=O)C=C1)=O	NA	HMDB0062550
100001795	2-methoxyacetaminophen glucuronide*	Xenobiotics	Drug - Analgesics, Anesthetics	GDCCQRYSPGZVPX-UHFFFAOYSA-N	CC(NC1=C(OC)C=C(OC2OC(C(O)=O)C(O)C(O)C2O)C=C1)=O	NA	HMDB0240215
100001806	o-cresol sulfate	Xenobiotics	Benzoate Metabolism	CYGSXDXRHXMAOV-UHFFFAOYSA-N	O=S(OC1=CC=CC=C1C)(O)=O	NA	HMDB0011635
100001809	2-ethylphenylsulfate	Xenobiotics	Benzoate Metabolism	TXENPQZYQPWRAV-UHFFFAOYSA-N	O=S(OC1=C(CC)C=CC=C1)(O)=O	NA	NA
100001810	dimethylarginine (SDMA + ADMA)	Amino Acid	Urea cycle; Arginine and Proline Metabolism	YDGMGEXADBMOMJ-LURJTMIESA-N	N[C@@H](CCCNC(N(C)C)=N)C(O)=O	C21189,C03626	HMDB0003334,HMDB0001539
100001843	gamma-glutamylalanine	Peptide	Gamma-glutamyl Amino Acid	WQXXXVRAFAKQJM-WHFBIAKZSA-N	C[C@H](NC(CC[C@H](N)C(O)=O)=O)C(O)=O	C03738	HMDB0029142
100001851	N-acetylserine	Amino Acid	Glycine, Serine and Threonine Metabolism	JJIHLJJYMXLCOY-BYPYZUCNSA-N	OC[C@@H](C(O)=O)NC(C)=O	NA	HMDB0002931
100001856	1-stearoyl-2-oleoyl-GPE (18:0/18:1)	Lipid	Phosphatidylethanolamine (PE)	JQKOHRZNEOQNJE-AYBNWLFXSA-N	O=C(CCCCCCC/C=C/CCCCCCCC)O[C@@H](COP(OCCN)(O)=O)COC(CCCCCCCCCCCCCCCCC)=O	NA	HMDB0008993
100001859	chiro-inositol	Lipid	Inositol Metabolism	CDAISMWEOUEBRE-LKPKBOIGSA-N	O[C@@H]1[C@@H](O)[C@H](O)[C@@H](O)[C@@H](O)[C@@H]1O	C19891	HMDB0240209
100001868	4-allylphenol sulfate	Xenobiotics	Food Component/Plant	KFDHKOFCRYUXLA-UHFFFAOYSA-N	C=CCC1=CC=C(OS(=O)(O)=O)C=C1	NA	NA
100001869	1-stearoyl-2-arachidonoyl-GPC (18:0/20:4)	Lipid	Phosphatidylcholine (PC)	PSVRFUPOQYJOOZ-QNPWAGBNSA-N	C[N+](C)(CCOP([O-])(OC[C@@]([H])(COC(CCCCCCCCCCCCCCCCC)=O)OC(CCC/C=C\C/C=C\C/C=C\C/C=C\CCCCC)=O)=O)C	NA	HMDB0008048
100001870	1-palmitoyl-2-linoleoyl-GPE (16:0/18:2)	Lipid	Phosphatidylethanolamine (PE)	HBZNVZIRJWODIB-NHCUFCNUSA-N	O=C(CCCCCCC/C=C\C/C=C\CCCCC)O[C@@H](COP(OCCN)(O)=O)COC(CCCCCCCCCCCCCCC)=O	NA	HMDB0005322
100001872	1-stearoyl-2-arachidonoyl-GPS (18:0/20:4)	Lipid	Phosphatidylserine (PS)	SVOUGFFDROZBJI-DNALCEECSA-N	O=C(CCCCCCCCCCCCCCCCC)OC[C@]([H])(COP(O)(OC[C@]([NH3+])(C([O-])=O)[H])=O)OC(CCC/C=C\C/C=C\C/C=C\C/C=C\CCCCC)=O	NA	HMDB0012383
100001876	sphinganine-1-phosphate	Lipid	Sphingolipid Synthesis	YHEDRJPUIRMZMP-UHFFFAOYSA-N	OP(O)(OCC(C(CCCCCCCCCCCCCCC)O)N)=O	NA	HMDB0001383
100001882	glycosyl-N-stearoyl-sphingosine (d18:1/18:0)	Lipid	Hexosylceramides (HCER)	YMYQEDCYNANIPI-OQRGLTFYSA-N	OC1C(CO)OC(OC[C@H](NC(CCCCCCCCCCCCCCCCC)=O)[C@H](O)/C=C/CCCCCCCCCCCCC)C(O)C1O	NA	NA
100001925	cyclo(leu-pro)	Peptide	Dipeptide	SZJNCZMRZAUNQT-IUCAKERBSA-N	O=C(N[C@H]1CC(C)C)[C@H]2N(CCC2)C1=O	NA	HMDB0034276
100001946	cyclo(gly-pro)	Peptide	Dipeptide	OWOHLURDBZHNGG-YFKPBYRVSA-N	O=C(NC1)[C@H](CCC2)N2C1=O	NA	NA
100001948	succinylcarnitine (C4-DC)	Energy	TCA Cycle	HAEVNYBCYZZDFL-UHFFFAOYSA-N	[O-]C(CC(C[N+](C)(C)C)OC(CCC(O)=O)=O)=O	NA	HMDB0061717
100001950	bilirubin (E,E)*	Cofactors and Vitamins	Hemoglobin and Porphyrin Metabolism	BPYKTIZUTYGOLE-VVCLLGATSA-N	CC(C(N/1)=O)=C(C=C)C1=C/C2=C(C)C(CCC(O)=O)=C(CC3=C(CCC(O)=O)C(C)=C(/C=C4NC(C(C=C)=C\4C)=O)N3)N2	NA	HMDB0240584
100001951	bilirubin (E,Z or Z,E)*	Cofactors and Vitamins	Hemoglobin and Porphyrin Metabolism	BPYKTIZUTYGOLE-BMNRKXRESA-N	CC(C(N/1)=O)=C(C=C)C1=C/C2=C(C)C(CCC(O)=O)=C(CC3=C(CCC(O)=O)C(C)=C(/C=C4NC(C(C=C)=C/4C)=O)N3)N2	C00486	HMDB0000488
100001956	N-methylproline	Amino Acid	Urea cycle; Arginine and Proline Metabolism	CWLQUGTUXBXTLF-UHFFFAOYSA-N	O=C(O)C1N(C)CCC1	NA	HMDB0094696
100001977	beta-cryptoxanthin	Cofactors and Vitamins	Vitamin A Metabolism	DMASLKHVQRHNES-QQGJMDNJSA-N	CC1=C(/C=C/C(C)=C/C=C/C(C)=C/C=C/C=C(C)/C=C/C=C(C)/C=C/C2=C(C)CCCC2(C)C)C(C)(C)CC(O)C1	C08591	HMDB0033844
100001987	5alpha-androstan-3beta,17beta-diol disulfate	Lipid	Androgenic Steroids	JHFAETDERBWUOO-ARKAXQQOSA-N	C[C@@]12[C@](CCC3C2CC[C@@]4(C)C3CC[C@@H]4OS(=O)(O)=O)([H])C[C@@H](OS(=O)(O)=O)CC1	C12525	HMDB00493
100001988	5alpha-pregnan-3beta,20alpha-diol disulfate	Lipid	Progestin Steroids	LSQGWMYMIHQKSA-VNCHAANSSA-N	C[C@@]12[C@](CCC3C2CC[C@@]4(C)C3CCC4C(OS(=O)(O)=O)C)([H])C[C@@H](OS(=O)(O)=O)CC1	NA	HMDB0094650
100001989	glycocholenate sulfate*	Lipid	Secondary Bile Acid Metabolism	HCXZDHWUVRQLGC-UHFFFAOYSA-N	O=S(OC1CCC2(C)C(CCC3C2CCC4(C)C3CCC4C(CCC(NCC(O)=O)=O)C)=C1)(O)=O	NA	NA
100001990	taurocholenate sulfate*	Lipid	Secondary Bile Acid Metabolism	OEDITLKCLMKBOM-UHFFFAOYSA-N	O=S(OC1CCC2(C)C(CCC3C2CCC4(C)C3CCC4C(CCC(NCCS(=O)(O)=O)=O)C)=C1)(O)=O	NA	NA
100001992	androstenediol (3beta,17beta) disulfate (1)	Lipid	Androgenic Steroids	UWPTUYJASNIIJM-QJIZPQHZSA-N	C[C@@]12C(CCC3C2CC[C@@]4(C)C3CC[C@@H]4OS(=O)(O)=O)=C[C@@H](OS(=O)(O)=O)CC1	C04295	HMDB0240313
100001993	pregnenediol disulfate (C21H34O8S2)*	Lipid	Pregnenolone Steroids	RKYCGXFEFAPXIP-BWUXAKENSA-N	C[C@@]12C(CCC3C2CC[C@@]4(C)C3CCC4C(OS(=O)(O)=O)C)=CC(OS(=O)(O)=O)CC1	NA	NA
100001994	androstenediol (3beta,17beta) disulfate (2)	Lipid	Androgenic Steroids	UWPTUYJASNIIJM-QJIZPQHZSA-N	C[C@]12C(CCC3C1CC[C@]4(C3CC[C@@H]4OS(=O)(O)=O)C)=C[C@H](CC2)OS(=O)(O)=O	NA	HMDB0240313
100001999	21-hydroxypregnenolone disulfate	Lipid	Pregnenolone Steroids	CBOVWLYQUCVTFA-WGKOQXAXSA-N	C[C@@]1([C@H]2[C@@](COS(=O)(O)=O)=O)[C@](CC2)([H])[C@@](CC=C3[C@@]4(CC[C@H](OS(=O)(O)=O)C3)C)([H])[C@@]4([H])CC1	NA	NA
100002003	21-hydroxypregnenolone monosulfate (1)	Lipid	Pregnenolone Steroids	YNTXPDSHGMGJJG-WGKOQXAXSA-N	C[C@@]1([C@H]2[C@@](COS(=O)(O)=O)=O)[C@](CC2)([H])[C@@](CC=C3[C@@]4(CC[C@H](O)C3)C)([H])[C@@]4([H])CC1	NA	NA
100002007	5alpha-androstan-3alpha,17alpha-diol disulfate	Lipid	Androgenic Steroids	JHFAETDERBWUOO-SKIFDASYSA-N	O=S(O[C@H]1C2(C)C(CC1)C(CCC3C4(C)CC[C@@H](OS(=O)(O)=O)C3)C4CC2)(O)=O	NA	NA
100002008	5alpha-androstan-3alpha,17alpha-diol monosulfate	Lipid	Androgenic Steroids	LERFMBCTNMFXCT-SKIFDASYSA-N	O[C@H]1C2(C)C(CC1)C(CCC3C4(C)CC[C@@H](OS(=O)(O)=O)C3)C4CC2	NA	HMDB0000412
100002009	5alpha-pregnan-3beta,20beta-diol monosulfate (1)	Lipid	Progestin Steroids	NOGKXXMAHGCQBS-VNCHAANSSA-N	O[C@H]1CC[C@@]2(C)[C@](CCC3C2CC[C@@]4(C)C3CCC4C(C)OS(=O)(O)=O)([H])C1	NA	HMDB0240580
100002013	5alpha-pregnan-3beta,20alpha-diol monosulfate (1)	Lipid	Progestin Steroids	NOGKXXMAHGCQBS-MHACIFFSSA-N	O[C@H]1CC[C@@]2(C)[C@](CCC3C2CC[C@@]4(C)C3CCC4[C@](C)([H])OS(=O)(O)=O)([H])C1	NA	NA
100002014	5alpha-pregnan-3beta,20alpha-diol monosulfate (2)	Lipid	Progestin Steroids	ZIVKBPVUJZDVBI-MHACIFFSSA-N	C[C@@]12[C@](CCC3C2CC[C@@]4(C)C3CCC4[C@](C)([H])O)([H])C[C@@H](OS(=O)(O)=O)CC1	NA	NA
100002015	5alpha-pregnan-diol disulfate	Lipid	Progestin Steroids	LSQGWMYMIHQKSA-UHFFFAOYSA-N	CC(OS(=O)(O)=O)C1CCC2C3CCC4CC(OS(=O)(O)=O)CCC4(C)C3CCC21C	NA	HMDB0240581,HMDB0240582
100002017	5alpha-androstan-3alpha,17beta-diol disulfate	Lipid	Androgenic Steroids	JHFAETDERBWUOO-ILBJSTGGSA-N	C[C@@]12[C@](CCC3C2CC[C@@]4(C)C3CC[C@@H]4OS(=O)(O)=O)([H])C[C@H](OS(=O)(O)=O)CC1	NA	HMDB0094682
100002018	5alpha-androstan-3alpha,17beta-diol monosulfate (1)	Lipid	Androgenic Steroids	LERFMBCTNMFXCT-ILBJSTGGSA-N	C[C@@]12[C@](CCC3C2CC[C@@]4(C)C3CC[C@@H]4O)([H])C[C@H](OS(=O)(O)=O)CC1	NA	NA
100002021	5alpha-androstan-3beta,17alpha-diol disulfate	Lipid	Androgenic Steroids	JHFAETDERBWUOO-ILSMVHKQSA-N	O=S(O[C@@H]1CCC2C3CC[C@@]4([H])C[C@@H](OS(=O)(O)=O)CC[C@]4(C)C3CC[C@@]21C)(O)=O	NA	HMDB0094682
100002024	5alpha-androstan-3beta,17beta-diol monosulfate (2)	Lipid	Androgenic Steroids	KWYNDVHEQWYGIL-ARKAXQQOSA-N	O[C@H]1CC[C@@]2(C)[C@](CCC3C2CC[C@@]4(C)C3CC[C@@H]4OS(=O)(O)=O)([H])C1	NA	NA
100002026	androstenediol (3alpha, 17alpha) monosulfate (2)	Lipid	Androgenic Steroids	VPDALJSLCNNODJ-BVKUPEMCSA-N	O[C@@H]1CCC2C3CCC4=C[C@H](OS(=O)(O)=O)CC[C@]4(C)C3CC[C@@]21C	NA	NA
100002027	androstenediol (3alpha, 17alpha) monosulfate (3)	Lipid	Androgenic Steroids	VPDALJSLCNNODJ-IUIQAQCZSA-N	O[C@@H]1CCC2C3CCC4=CC(OS(=O)(O)=O)CC[C@]4(C)C3CC[C@@]21C	NA	NA
100002028	androstenediol (3beta,17beta) monosulfate (1)	Lipid	Androgenic Steroids	VPDALJSLCNNODJ-QJIZPQHZSA-N	O[C@H]1CCC2C3CCC4=C[C@@H](OS(=O)(O)=O)CC[C@]4(C)C3CC[C@@]21C	NA	HMDB0240429
100002029	androstenediol (3beta,17beta) monosulfate (2)	Lipid	Androgenic Steroids	KMTOEENORMWLCF-QJIZPQHZSA-N	O[C@H]1CC[C@@]2(C)C(CCC3C2CC[C@@]4(C)C3CC[C@@H]4OS(=O)(O)=O)=C1	NA	HMDB0240429,HMDB0186954
100002035	5alpha-pregnan-3beta-ol,20-one sulfate	Lipid	Progestin Steroids	MENQCIVHHONJLU-PSLKZVIBSA-N	C[C@@]12C(CCC2C(C)=O)C3CC[C@@]4([H])C[C@@H](OS(=O)(O)=O)CC[C@]4(C)C3CC1	NA	NA
100002049	4-hydroxycoumarin	Xenobiotics	Drug - Cardiovascular	VXIXUWQIVKSKSA-UHFFFAOYSA-N	OC(C1=CC=CC=C1O2)=CC2=O	C20414	NA
100002067	pregnenediol sulfate (C21H34O5S)*	Lipid	Pregnenolone Steroids	MENQCIVHHONJLU-UHFFFAOYSA-N	CC(C1CCC2C3CCC4CC(OS(O)(=O)=O)CCC4(C3CCC12C)C)=O	C18044	HMDB0000774
100002070	2-hydroxyglutarate	Lipid	Fatty Acid, Dicarboxylate	HWXBTNAVRSUOJR-UHFFFAOYSA-N	O=C(O)CCC(O)C(O)=O	C02630	HMDB0059655
100002094	gamma-CEHC	Cofactors and Vitamins	Tocopherol Metabolism	VMJQLPNCUPGMNQ-UHFFFAOYSA-N	OC1=C(C)C(C)=C(OC(C)(CCC(O)=O)CC2)C2=C1	NA	HMDB0001931
100002102	N-acetyl-beta-alanine	Nucleotide	Pyrimidine Metabolism, Uracil containing	LJLLAWRMBZNPMO-UHFFFAOYSA-N	CC(NCCC(O)=O)=O	C01073	HMDB0061880
100002106	sphingomyelin (d18:1/18:1, d18:2/18:0)	Lipid	Sphingomyelins	NBEADXWAAWCCDG-QDDWGVBQSA-N	O=C(CCCCCCC/C=C\CCCCCCCC)N[C@@](COP([O-])(OCC[N+](C)(C)C)=O)([C@](O)(/C=C/CCCCCCCCCCCCC)[H])[H]	NA	HMDB0012101
100002107	palmitoyl sphingomyelin (d18:1/16:0)	Lipid	Sphingomyelins	RWKUXQNLWDTSLO-GWQJGLRPSA-N	CCCCCCCCCCCCCCCC(N[C@@](COP([O-])(OCC[N+](C)(C)C)=O)([C@](O)(/C=C/CCCCCCCCCCCCC)[H])[H])=O	NA	HMDB0010169
100002113	cysteine sulfinic acid	Amino Acid	Methionine, Cysteine, SAM and Taurine Metabolism	ADVPTQAUNPRNPO-UHFFFAOYSA-N	O=C(C(CS(O)=O)N)O	C00606	HMDB0000996
100002122	3-hydroxyhippurate	Xenobiotics	Benzoate Metabolism	XDOFWFNMYJRHEW-UHFFFAOYSA-N	O=C(C1=CC=CC(O)=C1)NCC(O)=O	NA	HMDB0006116
100002126	16a-hydroxy DHEA 3-sulfate	Lipid	Androgenic Steroids	ALBNSVAJDFJRKQ-UAFBDMIJSA-N	O=C1[C@H](O)CC2C3CC=C4C[C@@H](OS(=O)(O)=O)CC[C@]4(C)C3CC[C@@]21C	NA	HMDB0062544
100002128	17alpha-hydroxypregnenolone 3-sulfate	Lipid	Pregnenolone Steroids	OMOKWYAQVYBHMG-QUPIPBJSSA-N	O=[C@@](C)[C@@]1(O)CC[C@@]2([H])[C@]3([H])CC=C4CC(OS(=O)(O)=O)CC[C@]4(C)[C@@]3([H])CC[C@]12C	NA	HMDB00416
100002129	pregnenolone sulfate	Lipid	Pregnenolone Steroids	DIJBBUIOWGGQOP-QGVNFLHTSA-N	C[C@]12CC[C@H](OS(=O)(O)=O)CC1=CC[C@@]3([H])[C@]4([H])CC[C@H]([C@](C)=O)[C@](C)4CC[C@]23[H]	C18044	HMDB0000774
100002135	5-HEPE	Lipid	Eicosanoid	FTAGQROYQYQRHF-FCWZHQICSA-N	OC(CCCC(O)/C=C/C=C\C/C=C\C/C=C\C/C=C\CC)=O	NA	HMDB0005081
100002152	andro steroid monosulfate C19H28O6S (1)*	Lipid	Androgenic Steroids	UNURIUSTYBXRLV-UHFFFAOYSA-N	CC12CCC(O)CC1=CCC3C2CCC4(C)C3CC(OS(=O)(O)=O)C4=O	NA	HMDB0002759
100002154	ergothioneine	Xenobiotics	Food Component/Plant	SSISHJJTAXXQAX-UHFFFAOYSA-N	S=C1NC(CC(C([O-])=O)[N+](C)(C)C)=CN1	C05570	HMDB0003045
100002167	12-HETE	Lipid	Eicosanoid	ZNHVWPKMFKADKW-VXBMJZGYSA-N	OC(CCC/C=C\C\C=C/C=C/C(C/C=C\CCCCC)O)=O	C14777	HMDB0006111
100002183	S-methylmethionine	Amino Acid	Methionine, Cysteine, SAM and Taurine Metabolism	YDBYJHTYSHBBAU-UHFFFAOYSA-N	NC(CC[S+](C)C)C([O-])=O	C05319	HMDB0038670
100002185	indole-3-carboxylate	Amino Acid	Tryptophan Metabolism	KMAKOBLIOCQGJP-UHFFFAOYSA-N	O=C(C1=CNC2=C1C=CC=C2)O	C19837	HMDB0003320
100002196	13-HODE + 9-HODE	Lipid	Fatty Acid, Monohydroxy	HNICUWMFWZBIFP-IRQZEAMPSA-N	OC(CCCCCCC/C=C\C=C\[C@H](CCCCC)O)=O	C14767,C14762	HMDB0004670,HMDB0004667
100002199	tridecenedioate (C13:1-DC)*	Lipid	Fatty Acid, Dicarboxylate	LGDMAFABHAIORE-DUXPYHPUSA-N	O=C(O)CCCCCC/C=C/CCCC(O)=O	NA	NA
100002204	N-acetyl-3-methylhistidine*	Amino Acid	Histidine Metabolism	FKTXRTPBUWLETL-UHFFFAOYSA-N	O=C(O)C(NC(C)=O)CC1=CN=CN1C	NA	HMDB0240341
100002227	4-cholesten-3-one	Lipid	Sterol	NYOXRYYXRWJDKP-UHFFFAOYSA-N	CC12C(CCC3C2CCC4(C)C3CCC4C(CCCC(C)C)C)=CC(CC1)=O	C00599	HMDB0000921
100002249	N-acetyl-cadaverine	Amino Acid	Lysine Metabolism	RMOIHHAKNOFHOE-UHFFFAOYSA-N	O=C(C)NCCCCCN	NA	HMDB0002284
100002253	cinnamoylglycine	Xenobiotics	Food Component/Plant	YAADMLWHGMUGQL-VOTSOKGWSA-N	O=C(NCC(O)=O)/C=C/C1=CC=CC=C1	NA	HMDB0011621
100002259	cis-4-decenoylcarnitine (C10:1)	Lipid	Fatty Acid Metabolism (Acyl Carnitine, Monounsaturated)	OQWOHRPOYAVIOK-KTKRTIGZSA-N	O=C([O-])CC(OC(CC/C=C\CCCCC)=O)C[N+](C)(C)C	NA	HMDB0013205
100002284	2S,3R-dihydroxybutyrate	Lipid	Fatty Acid, Dihydroxy	LOUGYXZSURQALL-GBXIJSLDSA-N	C[C@@H](O)[C@H](O)C(O)=O	NA	HMDB0002453
100002356	(16 or 17)-methylstearate (a19:0 or i19:0)	Lipid	Fatty Acid, Branched	YETXGSGCWODRAA-UHFFFAOYSA-N	OC(CCCCCCCCCCCCCCCC(C)C)=O	NA	HMDB0037397
100002367	2R,3R-dihydroxybutyrate	Lipid	Fatty Acid, Dihydroxy	LOUGYXZSURQALL-PWNYCUMCSA-N	OC([C@H](O)[C@H](O)C)=O	NA	HMDB0000498
100002376	dexpanthenol	Xenobiotics	Chemical	SNPLKNRPJHDVJA-UHFFFAOYSA-N	OCC(C)(C)C(O)C(NCCCO)=O	D03726	HMDB0004231
100002390	4-methylbenzenesulfonate	Xenobiotics	Chemical	JOXIMZWYDAKGHI-UHFFFAOYSA-N	CC1=CC=C(S(O)(=O)=O)C=C1	C06677	HMDB0059933
100002394	1-hydroxy-2-naphthalenecarboxylate	Xenobiotics	Drug - Other	SJJCQDRGABAVBB-UHFFFAOYSA-N	OC1=C(C(O)=O)C=CC2=C1C=CC=C2	C03203	NA
100002397	alpha-ketoglutaramate*	Amino Acid	Glutamate Metabolism	COJBGNAUUSNXHX-UHFFFAOYSA-N	NC(CCC(C(O)=O)=O)=O	C00940	HMDB0001552
100002406	ibuprofen acyl glucuronide	Xenobiotics	Drug - Analgesics, Anesthetics	ABOLXXZAJIAUGR-JPMMFUSZSA-N	CC(C)CC1=CC=C(C(C(O[C@H]2[C@H](O)[C@@H](O)[C@H](O)[C@@H]([C@](O)=O)O2)=O)C)C=C1	NA	HMDB0010343
100002417	2,3-dihydroxyisovalerate	Xenobiotics	Food Component/Plant	JTEYKUFKXGDTEU-UHFFFAOYSA-N	OC(C(O)C(C)(O)C)=O	C04039	HMDB0012141
100002458	3-methylglutaconate	Amino Acid	Leucine, Isoleucine and Valine Metabolism	WKRBKYFIJPGYQC-DUXPYHPUSA-N	OC(C/C(C)=C/C(O)=O)=O	NA	HMDB0000522
100002462	5-(galactosylhydroxy)-L-lysine	Amino Acid	Lysine Metabolism	OWGKYELXGFKIHH-MYLOADSESA-N	O[C@@H]1[C@@H](O)[C@@H](O)[C@@H](CO)OC1OC(CCC(N)C(O)=O)CN	NA	NA
100002466	cysteinylglycine disulfide*	Amino Acid	Glutathione Metabolism	ZHRLECIZINSPKL-AKGZTFGVSA-N	OC(CNC(C(N)CSSC[C@@H](C(O)=O)N)=O)=O	NA	HMDB0000709
100002488	isoursodeoxycholate	Lipid	Secondary Bile Acid Metabolism	RUDATBOHQWOJDD-DNMBCGTGSA-N	O=C(O)CC[C@@H](C)[C@H]1CC[C@@]2([H])[C@]3([H])[C@@H](O)C[C@]4([H])C[C@@H](O)CC[C@]4(C)[C@@]3([H])CC[C@@]21C	C17662	HMDB0000686
100002500	formiminoglutamate	Amino Acid	Histidine Metabolism	NRXIKWMTVXPVEF-BYPYZUCNSA-N	OC([C@@H](NC=N)CCC(O)=O)=O	C00439	HMDB0000854
100002514	hydantoin-5-propionate	Amino Acid	Histidine Metabolism	VWFWNXQAMGDPGG-UHFFFAOYSA-N	O=C1NC(C(CCC(O)=O)N1)=O	C05565	HMDB0001212
100002528	sulfate*	Xenobiotics	Chemical	QAOWNCQODCNURD-UHFFFAOYSA-N	OS(O)(=O)=O	C00059	HMDB01448
100002537	4-hydroxy-2-oxoglutaric acid	Lipid	Fatty Acid, Dicarboxylate	WXSKVKPSMAHCSG-UHFFFAOYSA-N	OC(C(O)=O)CC(C(O)=O)=O	C01127	HMDB0002070
100002544	4-hydroxyglutamate	Amino Acid	Glutamate Metabolism	HBDWQSHEVMSFGY-SCQFTWEKSA-N	OC(C(O)=O)C[C@@H](C(O)=O)N	C03079	HMDB0001344
100002568	L-urobilin	Cofactors and Vitamins	Hemoglobin and Porphyrin Metabolism	TYOWQSLRVAUSMI-WKULSOCRSA-N	OC(CCC1=C(C(CC(C(C2C)CC)NC2=O)=N/C1=C/C(NC(CC(C(C3CC)C)NC3=O)=C4C)=C4CCC(O)=O)C)=O	C05793	HMDB0004159
100002613	pantoate	Cofactors and Vitamins	Pantothenate and CoA Metabolism	OTOIIPJYVQJATP-BYPYZUCNSA-N	OC([C@H](O)C(C)(C)CO)=O	C00522	HMDB0240389
100002679	gamma-carboxyglutamate	Amino Acid	Glutamate Metabolism	UHBYWPGGCSDKFX-UHFFFAOYSA-N	OC(C(C(O)=O)CC(C(O)=O)N)=O	NA	HMDB0041900
100002715	norcotinine	Xenobiotics	Tobacco Metabolite	FXFANIORDKRCCA-UHFFFAOYSA-N	O=C1CCC(N1)C2=CN=CC=C2	NA	HMDB0001297
100002717	hydroxycotinine	Xenobiotics	Tobacco Metabolite	XOKCJXZZNAUIQN-IENPIDJESA-N	O=C1N(C)[C@H]([C@]2=CN=CC=C2)CC1O	NA	HMDB0001390
100002749	S-methylcysteine	Amino Acid	Methionine, Cysteine, SAM and Taurine Metabolism	IDIDJDIHTAOVLG-VKHMYHEASA-N	OC([C@H](CSC)N)=O	NA	HMDB0002108
100002761	androsterone glucuronide	Lipid	Androgenic Steroids	VFUIRAVTUVCQTF-BSOWLZGZSA-N	O[C@H]1[C@H](O)[C@@H]([C@](O)=O)O[C@@H](O[C@@H]2CC[C@@]3(C)[C@](CC[C@]4([H])[C@]3([H])CC[C@@]5(C)[C@@]4([H])CCC5=O)([H])C2)[C@@H]1O	C11135	HMDB0002829
100002769	argininate*	Amino Acid	Urea cycle; Arginine and Proline Metabolism	BMFMQGXDDJALKQ-BYPYZUCNSA-N	N=C(N)NCCC[C@H](O)C(O)=O	NA	HMDB0003148
100002773	solanidine	Xenobiotics	Food Component/Plant	JVKYZPBMZPJNAJ-OQFNDJACSA-N	O[C@H](C1)CC[C@@]2(C)C1=CC[C@]3([H])[C@]2([H])CC[C@@]4(C)[C@@]3([H])C[C@@]5([H])[C@]4([H])[C@H](C)[C@]6([H])N5C[C@@H](C)CC6	C06543	HMDB0003236
100002784	2-oxoarginine*	Amino Acid	Urea cycle; Arginine and Proline Metabolism	ARBHXJXXVVHMET-UHFFFAOYSA-N	OC(C(CCC/N=C(N)/N)=O)=O	C03771	HMDB0004225
100002796	cis-4-decenoate (10:1n6)*	Lipid	Medium Chain Fatty Acid	XKZKQTCECFWKBN-SREVYHEPSA-N	OC(CC\C=C/CCCCC)=O	NA	HMDB0004980
100002825	4-oxo-retinoic acid	Cofactors and Vitamins	Vitamin A Metabolism	GGCUJPCCTQNTJF-FRCNGJHJSA-N	O=C1CCC(C)(C)C(/C=C/C(C)=C/C=C/C(C)=C/C(O)=O)=C1C	NA	HMDB0006285
100002849	ethyl glucuronide	Xenobiotics	Chemical	IWJBVMJWSPZNJH-XWBUKDKVSA-N	O[C@H]([C@H]1O)[C@@H]([C@@H]([C@](O)=O)OC1OCC)O	NA	HMDB0010325
100002873	1-lignoceroyl-GPC (24:0)	Lipid	Lysophospholipid	SKJMUADLQLZAGH-WJOKGBTCSA-N	CCCCCCCCCCCCCCCCCCCCCCCC(OC[C@H](COP([O-])(OCC[N+](C)(C)C)=O)O)=O	NA	HMDB0010405
100002875	1-(1-enyl-palmitoyl)-GPC (P-16:0)*	Lipid	Lysoplasmalogen	HTZINLFNXLXRBC-CQLBIITFSA-N	CCCCCCCCCCCCCC/C=C\OC[C@H](COP([O-])(OCC[N+](C)(C)C)=O)O	NA	HMDB0010407
100002910	1-methyl-5-imidazoleacetate	Amino Acid	Histidine Metabolism	UJCGYTCAMOHYCG-UHFFFAOYSA-N	O=C(O)CC1=CN=CN1C	NA	HMDB04988
100002911	glycoursodeoxycholate	Lipid	Secondary Bile Acid Metabolism	GHCZAUBVMUEKKP-XROMFQGDSA-N	[H][C@]1([C@H](C)CCC(NCC(O)=O)=O)CC[C@@]2([H])[C@]3([H])[C@@H](O)C[C@]4([H])C[C@H](O)CC[C@]4(C)[C@@]3([H])CC[C@@]21C	NA	HMDB0000708
100002912	tauroursodeoxycholate	Lipid	Secondary Bile Acid Metabolism	BHTRKEVKTKCXOH-BWIGJTJCSA-N	O=C(NCCS(=O)(O)=O)CC[C@@H](C)C1CC[C@@]2([H])[C@]3([H])[C@@H](O)CC4C[C@H](O)CC[C@]4(C)[C@@]3([H])CC[C@@]21C	NA	HMDB0000874
100002914	3-(4-hydroxyphenyl)propionate	Xenobiotics	Benzoate Metabolism	NMHMNPHRMNGLLB-UHFFFAOYSA-N	OC1=CC=C(CCC(O)=O)C=C1	C01744	HMDB0002199
100002927	S-methylcysteine sulfoxide	Amino Acid	Methionine, Cysteine, SAM and Taurine Metabolism	ZZLHPCSGGOGHFW-UHFFFAOYSA-N	NC(CS(C)=O)C(O)=O	NA	HMDB0029432
100002951	eicosanedioate (C20-DC)	Lipid	Fatty Acid, Dicarboxylate	JJOJFIHJIRWASH-UHFFFAOYSA-N	O=C(O)CCCCCCCCCCCCCCCCCCC(O)=O	NA	NA
100002952	docosadioate (C22-DC)	Lipid	Fatty Acid, Dicarboxylate	DGXRZJSPDXZJFG-UHFFFAOYSA-N	O=C(O)CCCCCCCCCCCCCCCCCCCCC(O)=O	C14240	NA
100002953	16-hydroxypalmitate	Lipid	Fatty Acid, Monohydroxy	UGAGPNKCDRTDHP-UHFFFAOYSA-N	OC(CCCCCCCCCCCCCCCO)=O	C18218	HMDB0006294
100002989	oleoyl-linoleoyl-glycerol (18:1/18:2) [1]	Lipid	Diacylglycerol	BLZVZPYMHLXLHG-RQOIEFAZSA-N	CCCCCCCC/C=C\CCCCCCCC(OCC(CO)OC(CCCCCCC/C=C\C/C=C\CCCCC)=O)=O	NA	HMDB0007219
100002990	oleoyl-linoleoyl-glycerol (18:1/18:2) [2]	Lipid	Diacylglycerol	GREDRAMJRDQWEJ-LTEAFHAISA-N	CCCCCCCC/C=C\CCCCCCCC(OCC(COC(CCCCCCC/C=C\C/C=C\CCCCC)=O)O)=O	NA	HMDB0007219
100003000	1-(1-enyl-palmitoyl)-GPE (P-16:0)*	Lipid	Lysoplasmalogen	QYTPGOPLNFESQC-RLHAVTDZSA-N	O=P(OCC[NH3+])([O-])OC[C@H](O)CO/C=C/CCCCCCCCCCCCCC	NA	HMDB0011152
100003001	1-(1-enyl-stearoyl)-GPE (P-18:0)*	Lipid	Lysoplasmalogen	KACDZDULGKPXHT-BIHRDVDLSA-N	O=P(OCC[NH3+])([O-])OC[C@H](O)CO/C=C/CCCCCCCCCCCCCCCC	NA	HMDB0240598
100003119	N-oleoyltaurine	Lipid	Endocannabinoid	KOGRJTUIKPMZEJ-KTKRTIGZSA-N	O=C(CCCCCCC/C=C\CCCCCCCC)NCCS(O)(=O)=O	NA	NA
100003151	linoleoylcarnitine (C18:2)*	Lipid	Fatty Acid Metabolism (Acyl Carnitine, Polyunsaturated)	MJLXQSQYKZWZCB-DQFWFXSYSA-N	[O-]C(C[C@H](C[N+](C)(C)C)OC(CCCCCCC/C=C\C/C=C\CCCCC)=O)=O	NA	HMDB0006469
100003169	isoleucylglycine	Peptide	Dipeptide	UCGDDTHMMVWVMV-UHFFFAOYSA-N	O=C(C(C(CC)C)N)NCC(O)=O	NA	HMDB0028907
100003185	leucylglycine	Peptide	Dipeptide	LESXFEZIFXFIQR-UHFFFAOYSA-N	O=C(C(CC(C)C)N)NCC(O)=O	NA	HMDB0028929
100003239	N-palmitoyltaurine	Lipid	Endocannabinoid	LPDJCYFKKSLKRO-UHFFFAOYSA-N	O=C(NCCS(=O)(O)=O)CCCCCCCCCCCCCCC	NA	NA
100003240	N-stearoyltaurine	Lipid	Endocannabinoid	LMIJIHJZVURGQK-UHFFFAOYSA-N	O=C(CCCCCCCCCCCCCCCCC)NCCS(=O)(O)=O	NA	NA
100003258	2-O-methylascorbic acid	Cofactors and Vitamins	Ascorbate and Aldarate Metabolism	RMHBODZVODTFAH-UHFFFAOYSA-N	OC1=C(OC)C(C(C(CO)O)O1)=O	NA	HMDB0240294
100003260	carboxyethyl-GABA	Amino Acid	Glutamate Metabolism	SRGQUICKDUQCKO-UHFFFAOYSA-N	O=C(CCCNCCC(O)=O)O	NA	HMDB0002201
100003271	beta-citrylglutamate	Amino Acid	Glutamate Metabolism	GAQNUGISBQJMKO-UHFFFAOYSA-N	OC(CC(C(NC(CCC(O)=O)C(O)=O)=O)(CC(O)=O)O)=O	C20775	NA
100003397	trimethylamine N-oxide	Lipid	Phospholipid Metabolism	UYPYRKYUKCHHIB-UHFFFAOYSA-N	C[N+](C)([O-])C	C01104	HMDB0000925
100003415	N6-methyllysine	Amino Acid	Lysine Metabolism	PQNASZJZHFPQLE-LURJTMIESA-N	O=C([C@H](CCCCNC)N)O	C02728	HMDB0002038
100003429	equol sulfate	Xenobiotics	Food Component/Plant	UXOJWGSGKUYMIA-UHFFFAOYSA-N	OC1=CC(OC2)=C(C=C1)CC2C3=CC=C(OS(=O)(O)=O)C=C3	NA	NA
100003432	dihydroferulate	Xenobiotics	Food Component/Plant	BOLQJTPHPSDZHR-UHFFFAOYSA-N	O=C(CCC1=CC=C(O)C(OC)=C1)O	NA	HMDB0062121
100003434	imidazole propionate	Amino Acid	Histidine Metabolism	ZCKYOWGFRHAZIQ-UHFFFAOYSA-N	OC(CCC1=CN=CN1)=O	NA	HMDB0002271
100003470	pregnanediol-3-glucuronide	Lipid	Progestin Steroids	ZFFFJLDTCLJDHL-JQYCEVDMSA-N	[H][C@]12CC[C@]3([C@@]4(CC[C@]([C@@H](O)C)([C@]4(CC[C@@]3([C@]1(CC[C@@H](O[C@@H]5O[C@H]([C@](O)=O)[C@H]([C@@H]([C@H]5O)O)O)C2)C)[H])C)[H])[H])[H]	NA	HMDB0010318
100003473	alliin	Xenobiotics	Food Component/Plant	XUHLIQGRKRUKPH-ITZCMCNPSA-N	C=CCS(C[C@H](N)C(O)=O)=O	C08265	HMDB0033592
100003641	valylglycine	Peptide	Dipeptide	IOUPEELXVYPCPG-UHFFFAOYSA-N	O=C(C(C(C)C)N)NCC(O)=O	NA	HMDB0029127
100003674	prolylglycine	Peptide	Dipeptide	RNKSNIBMTUYWSH-YFKPBYRVSA-N	O=[C@]([C@H]1NCCC1)NCC(O)=O	NA	HMDB0011178
100003686	N-palmitoylglycine	Lipid	Fatty Acid Metabolism (Acyl Glycine)	KVTFEOAKFFQCCX-UHFFFAOYSA-N	O=C(CCCCCCCCCCCCCCC)NCC(O)=O	NA	HMDB0013034
100003695	mannonate*	Xenobiotics	Food Component/Plant	RGHNJXZEOKUKBD-MBMOQRBOSA-N	O=C([C@H]([C@H]([C@@H]([C@@H](CO)O)O)O)O)O	NA	NA
100003696	succinimide	Xenobiotics	Chemical	KZNICNPSHKQLFF-UHFFFAOYSA-N	O=C1NC(CC1)=O	C07273	NA
100003892	lanthionine	Amino Acid	Methionine, Cysteine, SAM and Taurine Metabolism	DWPCPZJAHOETAG-IMJSIDKUSA-N	O=C([C@H](CSC[C@@H](C(O)=O)N)N)O	NA	NA
100003901	2-stearoyl-GPE (18:0)*	Lipid	Lysophospholipid	KIHAGWUUUHJRMS-JOCHJYFZSA-N	OC[C@@H](OC(CCCCCCCCCCCCCCCCC)=O)COP(OCC[NH3+])([O-])=O	NA	HMDB0011129
100003926	(R)-3-hydroxybutyrylcarnitine	Lipid	Fatty Acid Metabolism (Acyl Carnitine, Hydroxy)	UEFRDQSMQXDWTO-UHFFFAOYSA-N	CC(CC(OC(C[N+](C)(C)C)CC([O-])=O)=O)O	NA	HMDB0013127
100003940	N-octanoylglycine	Lipid	Fatty Acid Metabolism (Acyl Glycine)	SAVLIIGUQOSOEP-UHFFFAOYSA-N	O=C(CCCCCCC)NCC(O)=O	NA	HMDB0000832
100003954	5-hydroxymethyl-2-furoic acid	Amino Acid	Tyrosine Metabolism	PCSKKIUURRTAEM-UHFFFAOYSA-N	O=C(C1=CC=C(CO)O1)O	C20448	HMDB0002432
100004046	N-acetylcarnosine	Amino Acid	Histidine Metabolism	BKAYIFDRRZZKNF-VIFPVBQESA-N	OC([C@H](CC1=CN=CN1)NC(CCNC(C)=O)=O)=O	NA	HMDB0012881
100004054	margaroylcarnitine (C17)*	Lipid	Fatty Acid Metabolism (Acyl Carnitine, Long Chain Saturated)	DWSFAVOTORHAAL-UHFFFAOYSA-N	[O-]C(CC(C[N+](C)(C)C)OC(CCCCCCCCCCCCCCCC)=O)=O	NA	HMDB0006210
100004056	N-methyltaurine	Amino Acid	Methionine, Cysteine, SAM and Taurine Metabolism	SUZRRICLUFMAQD-UHFFFAOYSA-N	O=S(O)(CCNC)=O	NA	NA
100004083	glycohyocholate	Lipid	Secondary Bile Acid Metabolism	ZQYUKJFJPJDMMR-JPZDKMBBSA-N	C[C@@]([C@@]1([H])C[C@@H]2O)(CC2)[C@](CC3)([H])[C@]([C@H](O)[C@@H]1O)([H])[C@@](CC4)([H])[C@]3(C)[C@H]4[C@H](C)CCC(NCC(O)=O)=O	NA	HMDB0000138
100004084	taurohyocholate*	Lipid	Secondary Bile Acid Metabolism	XSOLDPYUICCHJX-QZWOQUDZSA-N	O[C@H]1C(C2[C@](CC[C@H]3O)(C)C(C3)[C@H]1O)C4[C@@](CC2)(C)C([C@H](C)CCC(NCCS(O)(=O)=O)=O)CC4	C15516	HMDB0011637
100004088	retinal	Cofactors and Vitamins	Vitamin A Metabolism	NCYCYZXNIZJOKI-OVSJKPMPSA-N	O=C([H])/C=C(C)/C=C/C=C(C)/C=C/C1=C(C)CCCC1(C)C	C00376	HMDB0001358
100004089	2-hydroxydecanoate	Lipid	Fatty Acid, Monohydroxy	GHPVDCPCKSNJDR-UHFFFAOYSA-N	OC(C(O)=O)CCCCCCCC	NA	HMDB0094656
100004110	3-methyl catechol sulfate (2)	Xenobiotics	Benzoate Metabolism	TZVUCGJSHGKWCJ-UHFFFAOYSA-N	OC1=C(OS(=O)(O)=O)C(C)=CC=C1	NA	NA
100004111	4-methylcatechol sulfate	Xenobiotics	Benzoate Metabolism	NCOMUGOPQPRVSE-UHFFFAOYSA-N	OC1=CC(C)=CC=C1OS(O)(=O)=O	NA	HMDB0240459
100004112	3-methyl catechol sulfate (1)	Xenobiotics	Benzoate Metabolism	HFDKYCXWNHNKAF-UHFFFAOYSA-N	OC1=C(C)C=CC=C1OS(O)(=O)=O	NA	NA
100004169	2-hydroxyibuprofen	Xenobiotics	Drug - Analgesics, Anesthetics	UJHKVYPPCJBOSG-UHFFFAOYSA-N	OC(C)(C)CC(C=C1)=CC=C1C(C(O)=O)C	NA	HMDB0060920
100004171	carboxyibuprofen	Xenobiotics	Drug - Analgesics, Anesthetics	DIVLBIVDYADZPL-UHFFFAOYSA-N	OC(C(CC1=CC=C(C(C(O)=O)C)C=C1)C)=O	NA	HMDB0060564
100004182	3beta-hydroxy-5-cholenoate	Lipid	Secondary Bile Acid Metabolism	HIAJCGFYHIANNA-QIZZZRFXSA-N	O[C@@H]1CC2=CC[C@@]([C@@]3([H])[C@@]2(C)CC1)([H])[C@@]4([H])[C@@](CC3)(C)[C@]([C@H](C)CCC(O)=O)([H])CC4	NA	HMDB0000308
100004208	guaiacol sulfate	Xenobiotics	Benzoate Metabolism	AQTYXAPIHMXAAV-UHFFFAOYSA-N	COC1=C(OS(O)(=O)=O)C=CC=C1	NA	HMDB0060013
100004227	2-aminooctanoate	Lipid	Fatty Acid, Amino	AKVBCGQVQXPRLD-UHFFFAOYSA-N	CCCCCCC(C(O)=O)N	NA	HMDB0000991
100004243	gamma-CEHC glucuronide*	Cofactors and Vitamins	Tocopherol Metabolism	NOZSTAZEOBPSBY-UHFFFAOYSA-N	OC(C1C(O)C(O)C(O)C(OC2=C(C)C(C)=C(OC(C)(CCC(O)=O)CC3)C3=C2)O1)=O	NA	NA
100004284	dimethyl sulfone	Xenobiotics	Chemical	HHVIBTZHLRERCL-UHFFFAOYSA-N	CS(C)(=O)=O	C11142	HMDB0004983
100004295	2-piperidinone	Xenobiotics	Food Component/Plant	XUWHAWMETYGRKB-UHFFFAOYSA-N	O=C1CCCCN1	NA	HMDB0011749
100004299	N-acetyl-1-methylhistidine*	Amino Acid	Histidine Metabolism	GVRCKHXHWSYDEF-UHFFFAOYSA-N	OC(C(CC1=CN(C)C=N1)NC(C)=O)=O	NA	HMDB0240340
100004318	indolin-2-one	Xenobiotics	Food Component/Plant	JYGFTBXVXVMTGB-UHFFFAOYSA-N	O=C1CC2=C(N1)C=CC=C2	C12312	NA
100004321	2,8-quinolinediol sulfate	Xenobiotics	Food Component/Plant	ZLYUIVZAQHFCNP-UHFFFAOYSA-N	O=C1C=CC2=CC=CC(OS(=O)(O)=O)=C2N1	NA	HMDB0240658
100004322	2-aminophenol sulfate	Xenobiotics	Food Component/Plant	VSTZVCJQGSLNLL-UHFFFAOYSA-N	NC1=CC=CC=C1OS(O)(=O)=O	NA	HMDB0061116
100004326	3-acetylphenol sulfate	Xenobiotics	Chemical	CGFRVKXGZRODPA-UHFFFAOYSA-N	CC(C1=CC=CC(OS(=O)(O)=O)=C1)=O	NA	NA
100004328	sphingomyelin (d18:1/14:0, d16:1/16:0)*	Lipid	Sphingomyelins	KYICBZWZQPCUMO-PSALXKTOSA-N	CCCCCCCCCCCCCC(N[C@@](COP([O-])(OCC[N+](C)(C)C)=O)([C@](O)(/C=C/CCCCCCCCCCCCC)[H])[H])=O	NA	HMDB0012097
100004329	sphingomyelin (d18:2/16:0, d18:1/16:1)*	Lipid	Sphingomyelins	IWHLTJGDYLJQSH-FLPFCPAFSA-N	CCCCC/C=C/CCCCCCCCC(N[C@@](COP([O-])(OCC[N+](C)(C)C)=O)([C@](O)(/C=C/CCCCCCCCCCCCC)[H])[H])=O	NA	HMDB0240638,HMDB0240613
100004396	3-hydroxyadipate	Lipid	Fatty Acid, Dicarboxylate	YVOMYDHIQVMMTA-UHFFFAOYSA-N	OC(CC(O)=O)CCC(O)=O	NA	HMDB0000345
100004414	2-hydroxyphytanate*	Lipid	Fatty Acid, Branched	CGKMKXBKVBXUGK-UHFFFAOYSA-N	OC(C(O)=O)C(C)CCCC(C)CCCC(C)CCCC(C)C	NA	HMDB0061666
100004442	1-arachidonoyl-GPA (20:4)	Lipid	Lysophospholipid	XBFQFMCUPHZKTI-DOFZRALJSA-N	CCCCC\C=C/C/C=C\C/C=C\C/C=C\CCCC(OCC(O)COP(O)(O)=O)=O	NA	HMDB0062312
100004499	6-oxopiperidine-2-carboxylate	Amino Acid	Lysine Metabolism	FZXCPFJMYOQZCA-UHFFFAOYSA-N	OC(C1CCCC(N1)=O)=O	NA	HMDB0061705
100004509	S-allylcysteine	Xenobiotics	Food Component/Plant	ZFAHNWWNDFHPOH-UHFFFAOYSA-N	OC(C(CSCC=C)N)=O	NA	HMDB0034323
100004523	N-delta-acetylornithine	Amino Acid	Urea cycle; Arginine and Proline Metabolism	SRXKAYJJGAAOBP-UHFFFAOYSA-N	CC(NCCCC(N)C(O)=O)=O	C00437	HMDB0003357
100004541	acisoga	Amino Acid	Polyamine Metabolism	OAUYENAPBFTAQT-UHFFFAOYSA-N	O=C1N(CCCN([H])C(C)=O)CCC1	NA	HMDB0061384
100004542	2-aminoheptanoate	Lipid	Fatty Acid, Amino	RDFMDVXONNIGBC-UHFFFAOYSA-N	OC(C(CCCCC)N([H])[H])=O	NA	HMDB0094649
100004561	N-formylanthranilic acid	Amino Acid	Tryptophan Metabolism	LLLPDUXGHXIXIW-UHFFFAOYSA-N	OC(C1=CC=CC=C1N([H])C=O)=O	C05653	HMDB0004089
100004575	N2,N5-diacetylornithine	Amino Acid	Urea cycle; Arginine and Proline Metabolism	XUYANFPPYJSBPU-UHFFFAOYSA-N	OC(C(CCCNC(C)=O)N([H])C(C)=O)=O	NA	HMDB0240345
100004601	1H-indole-7-acetic acid	Xenobiotics	Bacterial/Fungal	KNSAWRXCIVESQC-UHFFFAOYSA-N	O=C(O)CC1=C2C(C=CN2)=CC=C1	NA	NA
100004634	3-methoxytyramine sulfate	Amino Acid	Tyrosine Metabolism	ORZHQEJEAKXCJA-UHFFFAOYSA-N	NCCC1=CC(OC)=C(OS(=O)(O)=O)C=C1	NA	NA
100004635	methionine sulfone	Amino Acid	Methionine, Cysteine, SAM and Taurine Metabolism	UCUNFLYVYCGDHP-UHFFFAOYSA-N	O=S(C)(CCC(N)C(O)=O)=O	NA	HMDB0062174
100005350	1-linolenoyl-GPC (18:3)*	Lipid	Lysophospholipid	WKQNRCYKYCKESD-YHTMAJSVSA-N	C[N+](CCOP(OCC(O)COC(CCCCCCC/C=C/C/C=C/C/C=C/CC)=O)([O-])=O)(C)C	C04100	HMDB0010388
100005367	N-acetylalliin	Xenobiotics	Food Component/Plant	CCCNUHFRBBIFHO-CVSPRKDYSA-N	C=CCS(C[C@H](NC(C)=O)C(O)=O)=O	NA	NA
100005372	1-(1-enyl-oleoyl)-GPE (P-18:1)*	Lipid	Lysoplasmalogen	URGVIWXYPWWBQO-ZCJATDNESA-N	O=P(OCC[NH3+])([O-])OC[C@H](O)CO/C=C/CCCCCC/C=C/CCCCCCCC	NA	NA
100005373	fructosyllysine	Amino Acid	Lysine Metabolism	BFSYFTQDGRDJNV-QCNRFFRDSA-N	OC[C@@H](O)[C@@H](O)[C@H](O)C(CNCCCC[C@@H](N)C(O)=O)=O	NA	HMDB0034879
100005384	O-sulfo-L-tyrosine	Xenobiotics	Chemical	CIQHWLTYGMYQQR-QMMMGPOBSA-N	OS(OC1=CC=C(C[C@H](N)C(O)=O)C=C1)(=O)=O	NA	HMDB0155722
100005389	ferulic acid 4-sulfate	Xenobiotics	Food Component/Plant	PZPATWACAAOHTJ-HWKANZROSA-N	COC1=C(OS(O)(=O)=O)C=CC(/C=C/C(O)=O)=C1	NA	HMDB0029200
100005391	3-(3-hydroxyphenyl)propionate sulfate	Xenobiotics	Benzoate Metabolism	IQWLPDPKVFZEOK-UHFFFAOYSA-N	OS(OC1=CC=CC(CCC(O)=O)=C1)(=O)=O	NA	HMDB0094710
100005396	5alpha-androstan-3alpha,17beta-diol 17-glucuronide	Lipid	Androgenic Steroids	ZJYZOWMDMWQJIV-UPDIMMRZSA-N	O[C@@H]1CC[C@]2(C)[C@]3([H])[C@](CCC2C1)([H])[C@@](CC4)([H])[C@@](CC3)(C)[C@H]4O[C@@H]([C@@H]([C@H]5O)O)O[C@H](C(O)=O)[C@H]5O	NA	NA
100005403	etiocholanolone glucuronide	Lipid	Androgenic Steroids	VFUIRAVTUVCQTF-ILTUOXSPSA-N	O=C1[C@](CC2)(C)C(CC1)C3C2[C@](CC[C@H]4OC5[C@H](O)[C@@H](O)[C@H](O)[C@@H](C(O)=O)O5)(C)[C@](C4)([H])CC3	NA	HMDB0004484
100005418	17alpha-hydroxypregnanolone glucuronide	Lipid	Pregnenolone Steroids	IZDWMNZNEAXAFE-CQQKWVOPSA-N	O=C(C)[C@]1(O)[C@]2(C)C(CC1)C3C(CC2)[C@](CC[C@@H](OC4[C@H](O)[C@@H](O)[C@H](O)[C@@H]([C@@](O)=O)O4)C5)(C)[C@@]5([H])CC3	NA	NA
100005466	N-acetyltaurine	Amino Acid	Methionine, Cysteine, SAM and Taurine Metabolism	CXJAAWRLVGAKDV-UHFFFAOYSA-N	O=S(CCNC(C)=O)(O)=O	NA	HMDB0240253
100005716	1-oleoyl-GPG (18:1)*	Lipid	Lysophospholipid	FQQQKGAFQIIGLQ-VYFUBJQISA-N	O[C@H](COC(CCCCCCC/C=C\CCCCCCCC)=O)COP(OCC(O)CO)(O)=O	NA	HMDB0240602
100005717	1-palmitoyl-GPG (16:0)*	Lipid	Lysophospholipid	BVJSKAUUFXBDOB-UHFFFAOYSA-N	O=P(OCC(O)CO)(O)OCC(O)COC(CCCCCCCCCCCCCCC)=O	NA	HMDB0240601
100005814	N-linoleoyltaurine*	Lipid	Endocannabinoid	YIWODQVLEDDQSF-HZJYTTRNSA-N	CCCCC/C=C\C/C=C\CCCCCCCC(NCCS(=O)(O)=O)=O	NA	NA
100005818	N-acetyl-S-allyl-L-cysteine	Xenobiotics	Food Component/Plant	LKRAEHUDIUJBSF-ZETCQYMHSA-N	OC([C@H](CSCC=C)N([H])C(C)=O)=O	NA	HMDB0240543
100005834	9-hydroxystearate	Lipid	Fatty Acid, Monohydroxy	RKHXDCVAPIMDMG-UHFFFAOYSA-N	OC(CCCCCCCC(O)=O)CCCCCCCCC	NA	HMDB0061661
100005850	3-methylglutarylcarnitine (2)	Amino Acid	Leucine, Isoleucine and Valine Metabolism	HFCPFJNSBPQJDP-UHFFFAOYSA-N	[O-]C(CC(C[N+](C)(C)C)OC(CC(C)CC(O)=O)=O)=O	NA	HMDB0000552
100005864	methyl glucopyranoside (alpha + beta)	Xenobiotics	Food Component/Plant	HOVAGTYPODGVJG-ZFYZTMLRSA-N	O[C@H]1[C@@H]([C@H]([C@H](O[C@@H]1CO)OC)O)O	NA	HMDB0029965
100005946	2-keto-3-deoxy-gluconate	Xenobiotics	Food Component/Plant	WPAMZTWLKIDIOP-WVZVXSGGSA-N	OC[C@@H](O)[C@@H](O)CC(C(O)=O)=O	C00204	HMDB0001353
100005972	alpha-CEHC sulfate	Cofactors and Vitamins	Tocopherol Metabolism	ZQMMTPNJGWUHCB-UHFFFAOYSA-N	CC1=C(OS(O)(=O)=O)C(C)=C2C(OC(C)(CCC(O)=O)CC2)=C1C	NA	NA
100005977	alpha-CMBHC glucuronide	Cofactors and Vitamins	Tocopherol Metabolism	DYOFESDCRUIQTB-UHFFFAOYSA-N	OC(C1C(O)C(O)C(O)C(OC2=C(C)C(C)=C(OC(C)(CCCC(C)C(O)=O)CC3)C3=C2C)O1)=O	NA	NA
100005985	sphingomyelin (d18:2/14:0, d18:1/14:1)*	Lipid	Sphingomyelins	SOWIKWJDPCEPOJ-IOBWIPHESA-N	CCCC/C=C/CCCCCCCC(N[C@@](COP([O-])(OCC[N+](C)(C)C)=O)([C@](O)(/C=C/CCCCCCCCCCCCC)[H])[H])=O	NA	HMDB0240637,HMDB0240612
100005986	sphingomyelin (d18:1/24:1, d18:2/24:0)*	Lipid	Sphingomyelins	WKZHECFHXLTOLJ-QYKFWSDSSA-N	O[C@H](/C=C/CCCCCCCCCCCCC)[C@H](CO[P](OCC[N+](C)(C)C)([O-])=O)NC(CCCCCCCCCCCCC/C=C\CCCCCCCC)=O	NA	HMDB0012107
100005996	octadecenedioylcarnitine (C18:1-DC)*	Lipid	Fatty Acid Metabolism (Acyl Carnitine, Dicarboxylate)	CYPBWZKNUDFJJE-PLNGDYQASA-N	O=C(CCCCCCC/C=C\CCCCCCCC(O)=O)OC(CC([O-])=O)C[N+](C)(C)C	NA	NA
100005998	octadecanedioylcarnitine (C18-DC)*	Lipid	Fatty Acid Metabolism (Acyl Carnitine, Dicarboxylate)	ULCCGBCYWCYNIC-UHFFFAOYSA-N	O=C(CCCCCCCCCCCCCCCCC(O)=O)OC(CC([O-])=O)C[N+](C)(C)C	NA	NA
100006005	5alpha-androstan-3alpha,17beta-diol monosulfate (2)	Lipid	Androgenic Steroids	LERFMBCTNMFXCT-ILBJSTGGSA-N	C[C@@]12[C@](CCC3C2CC[C@@]4(C)C3CC[C@@H]4O)([H])C[C@H](OS(=O)(O)=O)CC1	NA	NA
100006051	myristoleoylcarnitine (C14:1)*	Lipid	Fatty Acid Metabolism (Acyl Carnitine, Monounsaturated)	ABVVZYXTZLEOHP-OLHLWXQYSA-N	O=C(CCCCCCC/C=C\CCCC)O[C@H](CC([O-])=O)C[N+](C)(C)C	NA	HMDB0240588
100006056	N-formylphenylalanine	Amino Acid	Tyrosine Metabolism	NSTPXGARCQOSAU-VIFPVBQESA-N	OC([C@@H](NC=O)CC1=CC=CC=C1)=O	NA	HMDB0240317
100006082	4-hydroxychlorothalonil	Xenobiotics	Chemical	MDQKYGOECVSPIW-UHFFFAOYSA-N	ClC1=C(C#N)C(Cl)=C(Cl)C(O)=C1C#N	NA	HMDB0240624
100006089	isoeugenol sulfate	Xenobiotics	Food Component/Plant	HRHBRUPGUDLQIF-ONEGZZNKSA-N	C/C=C/C1=CC(OC)=C(OS(O)(=O)=O)C=C1	NA	NA
100006092	tyramine O-sulfate	Amino Acid	Tyrosine Metabolism	DYDUXGMDSXJQFT-UHFFFAOYSA-N	NCCC1=CC=C(OS(O)(=O)=O)C=C1	NA	HMDB0006409
100006098	3-hydroxypyridine sulfate	Xenobiotics	Chemical	BDERIBJTVYFANV-UHFFFAOYSA-N	O=S(OC1=CC=CN=C1)(O)=O	NA	NA
100006104	m-tyramine sulfate	Amino Acid	Tyrosine Metabolism	VWUXKIFPPPVAAK-UHFFFAOYSA-N	[H]N([H])CCC1=CC(OS(=O)(O)=O)=CC=C1	NA	NA
100006105	4-methylguaiacol sulfate	Xenobiotics	Benzoate Metabolism	LILXPJXZNJTPQZ-UHFFFAOYSA-N	CC1=CC=C(OS(=O)(O)=O)C(OC)=C1	NA	NA
100006106	maltol sulfate	Xenobiotics	Food Component/Plant	PVWYGTJERKKPRW-UHFFFAOYSA-N	O=C1C=COC(C)=C1OS(=O)(O)=O	NA	NA
100006108	phenylacetylcarnitine	Peptide	Acetylated Peptides	DZTZJNGATJMDSH-CYBMUJFWSA-N	O=C(CC1=CC=CC=C1)O[C@H](CC([O-])=O)C[N+](C)(C)C	NA	NA
100006115	arabonate/xylonate	Carbohydrate	Pentose Metabolism	QXKAIJAYHKCRRA-JJYYJPOSSA-N	OC([C@H]([C@@H]([C@@H](CO)O)O)O)=O	C00502,C05411	HMDB0000539
100006116	methyl-4-hydroxybenzoate sulfate	Xenobiotics	Benzoate Metabolism	IBEAHXYYSZWGED-UHFFFAOYSA-N	O=C(OC)C1=CC=C(OS(=O)(O)=O)C=C1	NA	HMDB0041646
100006121	1-dihomo-linolenylglycerol (20:3)	Lipid	Monoacylglycerol	LERKRWCYZNDWFH-QNEBEIHSSA-N	OCC(O)COC(CCCCCC/C=C\C/C=C\C/C=C\CCCCC)=O	NA	HMDB0011577
100006123	N-acetylhistamine	Amino Acid	Histidine Metabolism	XJWPISBUKWZALE-UHFFFAOYSA-N	O=C(C)NCCC1=CNC=N1	C05135	HMDB0013253
100006125	vanillic alcohol sulfate	Amino Acid	Tyrosine Metabolism	LGXHPUANUXIBJQ-UHFFFAOYSA-N	OCC1=CC(OC)=C(OS(O)(=O)=O)C=C1	NA	HMDB0041788
100006126	4-vinylguaiacol sulfate	Xenobiotics	Food Component/Plant	FKCHAXAGQVCJPN-UHFFFAOYSA-N	COC1=C(OS(O)(=O)=O)C=CC(C=C)=C1	NA	HMDB0127980
100006129	vanillactate	Amino Acid	Tyrosine Metabolism	SVYIZYRTOYHQRE-UHFFFAOYSA-N	OC1=C(OC)C=C(CC(C(O)=O)O)C=C1	NA	HMDB0000913
100006171	eugenol sulfate	Xenobiotics	Food Component/Plant	XWAZTQUZONPJEW-UHFFFAOYSA-N	COC1=CC(CC=C)=CC=C1OS(=O)(O)=O	NA	HMDB0135245
100006173	pregnanolone/allopregnanolone sulfate	Lipid	Progestin Steroids	MENQCIVHHONJLU-GQCBXAOTSA-N	C[C@]12C(C3CC[C@@]4(C[C@@H](CC[C@@]4(C3CC2)C)OS(=O)(O)=O)[H])CCC1C(C)=O	C05480	HMDB0240591,HMDB0062782
100006184	2-methoxyresorcinol sulfate	Xenobiotics	Chemical	ARLAWMCEVZUXEY-UHFFFAOYSA-N	OC1=CC=CC(OS(=O)(O)=O)=C1OC	NA	NA
100006190	2-acetamidophenol sulfate	Xenobiotics	Food Component/Plant	JCVGTUVGDOWZJE-UHFFFAOYSA-N	CC(NC(C=CC=C1)=C1OS(=O)(O)=O)=O	NA	NA
100006191	p-cresol glucuronide*	Amino Acid	Tyrosine Metabolism	JPAUCQAJHLSMQW-XPORZQOISA-N	O[C@H]([C@@H](O)[C@@H]1O)[C@@H](O[C@@H]1C(O)=O)OC2=CC=C(C)C=C2	NA	HMDB0011686
100006203	acesulfame	Xenobiotics	Food Component/Plant	YGCFIWIQZPHFLU-UHFFFAOYSA-N	CC1=CC(NS(O1)(=O)=O)=O	NA	HMDB0033585
100006256	syringol sulfate	Xenobiotics	Food Component/Plant	UDIAPBFEZFMUCP-UHFFFAOYSA-N	COC1=CC=CC(OC)=C1OS(=O)(O)=O	NA	NA
100006260	6-hydroxyindole sulfate	Xenobiotics	Chemical	QRHHXPIYYXPEMG-UHFFFAOYSA-N	O=S(OC1=CC=C2C=CNC2=C1)(O)=O	NA	HMDB0000682
100006262	4-methoxyphenol sulfate	Amino Acid	Tyrosine Metabolism	IGTMFIJOUADBDC-UHFFFAOYSA-N	COC1=CC=C(OS(=O)(O)=O)C=C1	NA	NA
100006264	propyl 4-hydroxybenzoate sulfate	Xenobiotics	Benzoate Metabolism	WEKBGFBWJOHXKR-UHFFFAOYSA-N	CCCOC(C1=CC=C(OS(=O)(O)=O)C=C1)=O	NA	HMDB0135261
100006282	umbelliferone sulfate	Xenobiotics	Food Component/Plant	LJOOSFYJELZGMR-UHFFFAOYSA-N	O=C1C=CC2=CC=C(OS(=O)(O)=O)C=C2O1	NA	HMDB0240565
100006290	sphingomyelin (d18:1/20:0, d16:1/22:0)*	Lipid	Sphingomyelins	AADLTHQNYQJHQV-SVLGDMRNSA-N	CCCCCCCCCCCCC/C=C/[C@@H](O)[C@@H](NC(CCCCCCCCCCCCCCCCCCC)=O)COP([O-])(OCC[N+](C)(C)C)=O	NA	HMDB0012102
100006292	sphingomyelin (d18:1/20:1, d18:2/20:0)*	Lipid	Sphingomyelins	MDRFMTLYKHBJTF-YECRPIIFSA-N	CCCCCCCCCCCCC/C=C/[C@@H](O)[C@@H](NC(CCCCCCCCC/C=C/CCCCCCCC)=O)COP([O-])(OCC[N+](C)(C)C)=O	NA	HMDB0240610,HMDB0240632
100006293	sphingomyelin (d18:1/20:2, d18:2/20:1, d16:1/22:2)*	Lipid	Sphingomyelins	YVTVVJRJLRHYSJ-COUPUTHFSA-N	CCCCCCCCCCCCC/C=C/[C@@H](O)[C@@H](NC(CCCCCCCCC/C=C/C/C=C/CCCCC)=O)COP([O-])(OCC[N+](C)(C)C)=O	NA	NA
100006294	behenoyl sphingomyelin (d18:1/22:0)*	Lipid	Sphingomyelins	FJJANLYCZUNFSE-TWKUQIQBSA-N	CCCCCCCCCCCCC/C=C/[C@@H](O)[C@@H](NC(CCCCCCCCCCCCCCCCCCCCC)=O)COP([O-])(OCC[N+](C)(C)C)=O	NA	HMDB0012103
100006295	sphingomyelin (d18:1/22:1, d18:2/22:0, d16:1/24:1)*	Lipid	Sphingomyelins	VBFKEZGCUWHGSK-ADSSWVSQSA-N	CCCCCCCCCCCCC/C=C/[C@@H](O)[C@@H](NC(CCCCCCCCCCC/C=C\CCCCCCCC)=O)COP([O-])(OCC[N+](C)(C)C)=O	NA	HMDB0012104
100006296	sphingomyelin (d18:1/22:2, d18:2/22:1, d16:1/24:2)*	Lipid	Sphingomyelins	BBJBWENPFZYXKM-CUYAXJSGSA-N	CCCCCCCCCCCCC/C=C/[C@@H](O)[C@@H](NC(CCCCCCCCCCC/C=C/C/C=C/CCCCC)=O)COP([O-])(OCC[N+](C)(C)C)=O	NA	HMDB0240670,HMDB0240672,HMDB0240669
100006298	lignoceroyl sphingomyelin (d18:1/24:0)	Lipid	Sphingomyelins	QEDPUVGSSDPBMD-XTAIVQBESA-N	CCCCCCCCCCCCC/C=C/[C@@H](O)[C@@H](NC(CCCCCCCCCCCCCCCCCCCCCCC)=O)COP([O-])(OCC[N+](C)(C)C)=O	NA	HMDB0011697
100006314	sphingomyelin (d17:1/16:0, d18:1/15:0, d16:1/17:0)*	Lipid	Sphingomyelins	LQINJRUGTUOHGS-YPDYIYJKSA-N	CCCCCCCCCCCCC/C=C/[C@@H](O)[C@@H](NC(CCCCCCCCCCCCCC)=O)COP([O-])(OCC[N+](C)(C)C)=O	NA	HMDB0240617,HMDB0240608
100006360	dopamine 4-sulfate	Amino Acid	Tyrosine Metabolism	DEKNNWJXAQTLFA-UHFFFAOYSA-N	O=S(OC1=CC=C(CCN)C=C1O)(O)=O	C13691	HMDB0004148
100006361	dopamine 3-O-sulfate	Amino Acid	Tyrosine Metabolism	NZKRYJGNYPYXJZ-UHFFFAOYSA-N	NCCC1=CC(OS(=O)(O)=O)=C(O)C=C1	C13690	HMDB0006275
100006363	daidzein sulfate (2)	Xenobiotics	Food Component/Plant	CQRHJEVIKOKQMO-UHFFFAOYSA-N	OC1=CC2=C(C(C(C3=CC=C(OS(=O)(O)=O)C=C3)=CO2)=O)C=C1	NA	NA
100006367	3-hydroxyhexanoate	Lipid	Fatty Acid, Monohydroxy	HPMGFDVTYHWBAG-UHFFFAOYSA-N	CCCC(O)CC(O)=O	NA	HMDB0061652,HMDB0010718
100006369	N-carbamoylalanine	Amino Acid	Alanine and Aspartate Metabolism	LUSWEUMSEVLFEQ-UHFFFAOYSA-N	O=C(C(C)NC(N)=O)O	NA	NA
100006370	3beta-hydroxy-5-cholestenoate	Lipid	Sterol	WVXOMPRLWLXFAP-AMQKJUDNSA-N	C[C@@H]([C@H]1CC[C@@H]2[C@]1(C)CC[C@H]3[C@H]2CC=C4[C@]3(C)CC[C@H](O)C4)CCCC(C(O)=O)C	C17333	HMDB0012453
100006372	gentisic acid-5-glucoside	Xenobiotics	Chemical	CBTFERBMQQAROP-BZNQNGANSA-N	O[C@H]([C@@H](O)[C@@H]1O)[C@@H](O[C@@H]1CO)OC2=CC(C(O)=O)=C(O)C=C2	NA	NA
100006373	1,2,3-benzenetriol sulfate (1)	Xenobiotics	Chemical	NGVLEQPKHLWZLN-UHFFFAOYSA-N	OC1=C(O)C(OS(=O)(O)=O)=CC=C1	NA	NA
100006374	1,2,3-benzenetriol sulfate (2)	Xenobiotics	Chemical	NGVLEQPKHLWZLN-UHFFFAOYSA-N	OC1=C(O)C(OS(=O)(O)=O)=CC=C1	NA	HMDB0060018,HMDB0060016
100006375	3-methoxycatechol sulfate (1)	Xenobiotics	Benzoate Metabolism	NTXOJWKIHIOUQN-UHFFFAOYSA-N	OC1=C(C=CC=C1OS(=O)(O)=O)OC	NA	NA
100006376	3-methoxycatechol sulfate (2)	Xenobiotics	Benzoate Metabolism	NTXOJWKIHIOUQN-UHFFFAOYSA-N	OC1=C(OC)C=CC=C1OS(=O)(O)=O	NA	NA
100006378	N-acetylkynurenine (2)	Amino Acid	Tryptophan Metabolism	PPIMFXHQDQRWGJ-JTQLQIEISA-N	OC([C@@H](NC(C)=O)CC(C1=CC=CC=C1N)=O)=O	NA	HMDB0240342
100006379	C-glycosyltryptophan	Amino Acid	Tryptophan Metabolism	CPXSBHKDEPPWIX-RAYCSJGISA-N	N[C@H](C(O)=O)CC1=C([C@H]([C@H]([C@@H](O)[C@@H]2O)O)O[C@@H]2CO)NC3=CC=CC=C13	NA	HMDB0240296
100006385	alpha-hydroxymetoprolol	Xenobiotics	Drug - Cardiovascular	OFRYBPCSEMMZHR-UHFFFAOYSA-N	CC(NCC(O)COC1=CC=C(C(O)COC)C=C1)C	NA	HMDB0060994
100006430	arabitol/xylitol	Carbohydrate	Pentose Metabolism	HEBKCHPVOIAQTA-IMJSIDKUSA-N	OC[C@@H](C([C@H](CO)O)O)O	C00379,C00542,C01904	HMDB0001851,HMDB0000568,HMDB0002917
100006435	N-acetylglucosamine/N-acetylgalactosamine	Carbohydrate	Aminosugar Metabolism	OVRNDRQMDRJTHS-FMDGEEDCSA-N	O[C@@H]1[C@H]([C@@H](O[C@@H]([C@H]1O)CO)O)NC(C)=O	C01074	HMDB0000212,HMDB0000215
100006438	citraconate/glutaconate	Energy	TCA Cycle	HNEGQIOMVPPMNR-IHWYPQMZSA-N	C/C(C(O)=O)=C/C(O)=O	C02226,C02214	HMDB0000634,HMDB0000620
100006614	adipoylcarnitine (C6-DC)	Lipid	Fatty Acid Metabolism (Acyl Carnitine, Dicarboxylate)	BSVHAXJKBCWVDA-UHFFFAOYSA-N	[O-]C(CC(OC(CCCCC(O)=O)=O)C[N+](C)(C)C)=O	NA	HMDB0061677
100006619	4-hydroxyphenylacetoylcarnitine	Amino Acid	Tyrosine Metabolism	RLMMGDAPWBGWEF-UHFFFAOYSA-N	[O-]C(CC(OC(CC1=CC=C(C=C1)O)=O)C[N+](C)(C)C)=O	NA	NA
100006620	nonanoylcarnitine (C9)	Lipid	Fatty Acid Metabolism (Acyl Carnitine, Medium Chain)	MPSPNFAQQQMFLK-UHFFFAOYSA-N	[O-]C(CC(OC(CCCCCCCC)=O)C[N+](C)(C)C)=O	NA	HMDB0013288
100006627	suberoylcarnitine (C8-DC)	Lipid	Fatty Acid Metabolism (Acyl Carnitine, Dicarboxylate)	YVWVEIPYMGBQPE-UHFFFAOYSA-N	[O-]C(CC(OC(CCCCCCC(O)=O)=O)C[N+](C)(C)C)=O	NA	NA
100006641	glycochenodeoxycholate 3-sulfate	Lipid	Primary Bile Acid Metabolism	DKXXSIJHWWVNMO-ISIKUUMTSA-N	OS(OC1C[C@]2([H])C(CC1)(C)[C@@H]3[C@@]([C@@](CC4)([H])[C@@](CC3)(C)[C@H]4[C@H](C)CCC(NCC(O)=O)=O)([H])[C@H](O)C2)(=O)=O	NA	HMDB0002409,HMDB0002496,HMDB0002497
100006642	glycodeoxycholate 3-sulfate	Lipid	Secondary Bile Acid Metabolism	QJZCNFGUZPMYAX-WWZCPACMSA-N	OS(OC1CC[C@@]2(C)[C@@](CC[C@]3([H])[C@]2([H])C[C@H](O)[C@@]4(C)[C@]3(CC[C@@H]4[C@H](C)CCC(NCC(O)=O)=O)[H])([H])C1)(=O)=O	NA	NA
100006644	taurodeoxycholic acid 3-sulfate	Lipid	Secondary Bile Acid Metabolism	UCVGCHGIKFWAGH-WQVRBXQRSA-N	C[C@@]12[C@@](CCC3C2C[C@H](O)[C@@]4(C)C3CC[C@@H]4[C@@H](CCC(NCCS(O)(=O)=O)=O)C)([H])C[C@H](OS(O)(=O)=O)CC1	NA	NA
100006651	trans-3,4-methyleneheptanoate	Xenobiotics	Food Component/Plant	VFMNSFWBDMRNLJ-UHFFFAOYSA-N	OC(CC1C(CCC)C1)=O	NA	NA
100006679	phenol glucuronide	Amino Acid	Tyrosine Metabolism	WVHAUDNUGBNUDZ-GOVZDWNOSA-N	O[C@H]1[C@H](OC2=CC=CC=C2)O[C@H](C(O)=O)[C@@H](O)[C@@H]1O	NA	HMDB0060014
100006726	linoleoyl ethanolamide	Lipid	Endocannabinoid	KQXDGUVSAAQARU-HZJYTTRNSA-N	CCCCC/C=C\C/C=C\CCCCCCCC(NCCO)=O	NA	HMDB0012252
100008903	1,2-dilinoleoyl-GPC (18:2/18:2)	Lipid	Phosphatidylcholine (PC)	FVXDQWZBHIXIEJ-LNDKUQBDSA-N	CCCCC/C=C\C/C=C\CCCCCCCC(OC[C@@H](OC(CCCCCCC/C=C\C/C=C\CCCCC)=O)COP([O-])(OCC[N+](C)(C)C)=O)=O	NA	HMDB0008138
100008904	1-stearoyl-2-oleoyl-GPC (18:0/18:1)	Lipid	Phosphatidylcholine (PC)	ATHVAWFAEPLPPQ-VRDBWYNSSA-N	O=C(CCCCCCCCCCCCCCCCC)OC[C@]([H])(COP(OCC[N+](C)(C)C)([O-])=O)OC(CCCCCCC/C=C\CCCCCCCC)=O	NA	HMDB0008038
100008914	1-palmitoyl-2-arachidonoyl-GPC (16:0/20:4n6)	Lipid	Phosphatidylcholine (PC)	IIZPXYDJLKNOIY-JXPKJXOSSA-N	CCCCCCCCCCCCCCCC(OC[C@@]([H])(OC(CCC/C=C\C/C=C\C/C=C\C/C=C\CCCCC)=O)COP([O-])(OCC[N+](C)(C)C)=O)=O	C05208	HMDB0007982
100008915	1-palmitoyl-2-docosahexaenoyl-GPC (16:0/22:6)	Lipid	Phosphatidylcholine (PC)	IESVDEZGAHUQJU-ZLBXKVHBSA-N	CCCCCCCCCCCCCCCC(OC[C@](OC(CC/C=C\C/C=C\C/C=C\C/C=C\C/C=C\C/C=C\CC)=O)([H])COP([O-])(OCC[N+](C)(C)C)=O)=O	NA	HMDB0007991
100008916	1-stearoyl-2-docosahexaenoyl-GPC (18:0/22:6)	Lipid	Phosphatidylcholine (PC)	FAUYAENFVCNTAL-PFFNLMTBSA-N	O=C(CC/C=C\C/C=C\C/C=C\C/C=C\C/C=C\C/C=C\CC)O[C@H](COC(CCCCCCCCCCCCCCCCC)=O)CO[P](OCC[N+](C)(C)C)([O-])=O	NA	HMDB0008057
100008919	1-(1-enyl-stearoyl)-2-oleoyl-GPE (P-18:0/18:1)	Lipid	Plasmalogen	XVYPOHCSLJZFED-QZEVRULJSA-N	[H][C@@](COP([O-])(OCC[NH3+])=O)(OC(CCCCCCC/C=C\CCCCCCCC)=O)CO/C=C\CCCCCCCCCCCCCCCC	NA	HMDB0011375
100008920	sphingomyelin (d18:1/17:0, d17:1/18:0, d19:1/16:0)	Lipid	Sphingomyelins	YMQZQHIESOAPQH-JXGHDCMNSA-N	O=C(N[C@@]([C@]([H])(O)/C=C/CCCCCCCCCCCCC)([H])COP([O-])(OCC[N+](C)(C)C)=O)CCCCCCCCCCCCCCCC	NA	HMDB0240620,HMDB0240609,HMDB0240622
100008921	1-palmitoyl-2-stearoyl-GPC (16:0/18:0)	Lipid	Phosphatidylcholine (PC)	PZNPLUBHRSSFHT-RRHRGVEJSA-N	O=C(CCCCCCCCCCCCCCC)OC[C@]([H])(COP(OCC[N+](C)(C)C)([O-])=O)OC(CCCCCCCCCCCCCCCCC)=O	C03889	HMDB0007970
100008928	2-hydroxybutyrate/2-hydroxyisobutyrate	Amino Acid	Glutathione Metabolism	AFENDNXGAFYKQO-UHFFFAOYSA-N	CCC(O)C(O)=O	C21297,C05984	HMDB0000729,HMDB00008
100008929	2-methylcitrate/homocitrate	Energy	TCA Cycle	YNOXCRMFGMSKIJ-UHFFFAOYSA-N	CC(C(O)=O)C(C(O)=O)(O)CC(O)=O	C01251	HMDB0003518,HMDB0000379
100008930	oleate/vaccenate (18:1)	Lipid	Long Chain Monounsaturated Fatty Acid	ZQPPMHVWECSIRJ-KTKRTIGZSA-N	OC(CCCCCCC/C=C\CCCCCCCC)=O	C21944,C08367,C01712,C00712	HMDB0003231,HMDB0000573,HMDB0240219,HMDB0000207
100008934	2-hydroxylaurate	Lipid	Fatty Acid, Monohydroxy	YDZIJQXINJLRLL-UHFFFAOYSA-N	OC(C(O)CCCCCCCCCC)=O	NA	NA
100008952	1-palmitoleoylglycerol (16:1)*	Lipid	Monoacylglycerol	KVYUBFKSKZWZSV-BQYQJAHWSA-N	CCCCCC/C=C/CCCCCCCC(OCC(O)CO)=O	NA	HMDB0011565
100008954	palmitoyl dihydrosphingomyelin (d18:0/16:0)*	Lipid	Dihydrosphingomyelins	QHZIGNLCLJPLCU-QPPIDDCLSA-N	[H][C@](NC(CCCCCCCCCCCCCCC)=O)(COP(OCC[N+](C)(C)C)([O-])=O)[C@@](O)([H])CCCCCCCCCCCCCCC	NA	HMDB0010168
100008955	tricosanoyl sphingomyelin (d18:1/23:0)*	Lipid	Sphingomyelins	SXZWBNWTCVLZJN-NMIJJABPSA-N	[H][C@](NC(CCCCCCCCCCCCCCCCCCCCCC)=O)(COP(OCC[N+](C)(C)C)([O-])=O)[C@@](O)([H])/C=C/CCCCCCCCCCCCC	NA	HMDB0012105
100008956	sphingomyelin (d18:2/23:0, d18:1/23:1, d17:1/24:1)*	Lipid	Sphingomyelins	JBDGKEXQKCCQFK-JWQIMADESA-N	[H][C@](NC(CCCCCCCCCCCCCCCCCCCCCC)=O)(COP(OCC[N+](C)(C)C)([O-])=O)[C@@](O)([H])/C=C/CCCCCCCC/C=C\CCC	NA	HMDB0240634,HMDB0011696,HMDB0240614
100008957	sphingomyelin (d18:2/24:1, d18:1/24:2)*	Lipid	Sphingomyelins	TXFLWJQVQCDUDZ-BRUGZULGSA-N	[H][C@](NC(CCCCCCCCCCCCC/C=C\CCCCCCCC)=O)(COP(OCC[N+](C)(C)C)([O-])=O)[C@@](O)([H])/C=C/CCCCCCCC/C=C\CCC	NA	HMDB0240636,HMDB0240615
100008976	1-stearoyl-2-linoleoyl-GPE (18:0/18:2)*	Lipid	Phosphatidylethanolamine (PE)	YDTWOEYVDRKKCR-KNERPIHHSA-N	O=C(CCCCCCCCCCCCCCCCC)OC[C@]([H])(COP(OCCN)(O)=O)OC(CCCCCCC/C=C\C/C=C\CCCCC)=O	NA	HMDB0008994
100008977	1-stearoyl-2-arachidonoyl-GPE (18:0/20:4)	Lipid	Phosphatidylethanolamine (PE)	ANRKEHNWXKCXDB-BHFWLYLHSA-N	O=C(CCCCCCCCCCCCCCCCC)OC[C@]([H])(COP(OCCN)(O)=O)OC(CCC/C=C\C/C=C\C/C=C\C/C=C\CCCCC)=O	C05210	HMDB0009003
100008979	1-oleoyl-2-linoleoyl-GPI (18:1/18:2)*	Lipid	Phosphatidylinositol (PI)	MXJMOLQIXMJUEL-QBFAROQJSA-N	O=C(CCCCCCC/C=C\CCCCCCCC)OC[C@@]([H])(OC(CCCCCCC/C=C\C/C=C\CCCCC)=O)COP(O[C@H]1[C@H](O)[C@@H](O)[C@H](O)[C@@H](O)[C@H]1O)(O)=O	NA	HMDB0009838
100008980	1-stearoyl-2-linoleoyl-GPC (18:0/18:2)*	Lipid	Phosphatidylcholine (PC)	FORFDCPQKJHEBF-JEFUZMEDSA-N	CCCCCCCCCCCCCCCCCC(OCC(OC(CCCCCCC/C=C/C/C=C/CCCCC)=O)COP([O-])(OCC[N+](C)(C)C)=O)=O	NA	HMDB0008039
100008984	1-palmitoyl-2-palmitoleoyl-GPC (16:0/16:1)*	Lipid	Phosphatidylcholine (PC)	QIBZFHLFHCIUOT-HTXNQAPBSA-N	CCCCCCCCCCCCCCCC(OCC(OC(CCCCCCC/C=C/CCCCCC)=O)COP([O-])(OCC[N+](C)(C)C)=O)=O	NA	HMDB0007969
100008985	1-palmitoyl-2-dihomo-linolenoyl-GPC (16:0/20:3n3 or 6)*	Lipid	Phosphatidylcholine (PC)	SRIGHEHXEGELQJ-YYQUKWHJSA-N	CCCCCCCCCCCCCCCC(OC[C@@H](OC(CCCCCC/C=C\C/C=C\C/C=C\CCCCC)=O)COP([O-])(OCC[N+](C)(C)C)=O)=O	NA	NA
100008990	1-palmitoyl-2-arachidonoyl-GPE (16:0/20:4)*	Lipid	Phosphatidylethanolamine (PE)	DRIVXEVMDWCWLI-CAQMIEAISA-N	O=C(CCCCCCCCCCCCCCC)OC[C@]([H])(COP(OCCN)(O)=O)OC(CCC/C=C\C/C=C\C/C=C\C/C=C\CCCCC)=O	C05210	HMDB0005323
100008991	1-palmitoyl-2-docosahexaenoyl-GPE (16:0/22:6)*	Lipid	Phosphatidylethanolamine (PE)	MPWUZHVZZKSTPV-MADBQMNMSA-N	O=C(CCCCCCCCCCCCCCC)OC[C@]([H])(COP(OCCN)(O)=O)OC(CC/C=C\C/C=C\C/C=C\C/C=C\C/C=C\C/C=C\CC)=O	NA	HMDB0008946
100008992	1-stearoyl-2-docosahexaenoyl-GPE (18:0/22:6)*	Lipid	Phosphatidylethanolamine (PE)	XYYHNDVKALDFHQ-OXHZBIAZSA-N	O=C(CCCCCCCCCCCCCCCCC)OC[C@]([H])(COP(OCCN)(O)=O)OC(CC/C=C\C/C=C\C/C=C\C/C=C\C/C=C\C/C=C\CC)=O	NA	HMDB0009012
100008993	1-palmitoyl-2-arachidonoyl-GPI (16:0/20:4)*	Lipid	Phosphatidylinositol (PI)	KIQYUSYSJTUGFZ-LSLODQAYSA-N	O=C(CCCCCCCCCCCCCCC)OC[C@@]([H])(OC(CCC/C=C\C/C=C\C/C=C\C/C=C\CCCCC)=O)COP(O[C@H]1[C@H](O)[C@@H](O)[C@H](O)[C@@H](O)[C@H]1O)(O)=O	NA	HMDB0009789
100008994	1-stearoyl-2-linoleoyl-GPI (18:0/18:2)	Lipid	Phosphatidylinositol (PI)	KZVRAFHIKMDULK-HAVSRZFESA-N	O=C(CCCCCCCCCCCCCCCCC)OC[C@@]([H])(OC(CCCCCCC/C=C\C/C=C\CCCCC)=O)COP(O[C@H]1[C@H](O)[C@@H](O)[C@H](O)[C@@H](O)[C@H]1O)(O)=O	NA	HMDB0009809
100008998	gamma-tocopherol/beta-tocopherol	Cofactors and Vitamins	Tocopherol Metabolism	QUEDXNHFTDJVIY-DQCZWYHMSA-N	CC1=C(C(CC2)=CC(O)=C1C)O[C@@]2(CCC[C@@H](CCC[C@@H](CCCC(C)C)C)C)C	C14152,C02483	HMDB0006335,HMDB0001492
100008999	1-(1-enyl-stearoyl)-2-arachidonoyl-GPE (P-18:0/20:4)*	Lipid	Plasmalogen	URPXXNCTXCOATD-FXMFQVEGSA-N	[H][C@](OC(CCC/C=C\C/C=C\C/C=C\C/C=C\CCCCC)=O)(COP(OCCN)(O)=O)CO/C=C\CCCCCCCCCCCCCCCC	NA	HMDB0005779
100009002	1-(1-enyl-palmitoyl)-2-arachidonoyl-GPE (P-16:0/20:4)*	Lipid	Plasmalogen	UUYSKERSKRMYME-MAIXUNBTSA-N	[H][C@](OC(CCC/C=C\C/C=C\C/C=C\C/C=C\CCCCC)=O)(COP(OCCN)(O)=O)CO/C=C\CCCCCCCCCCCCCC	NA	HMDB0011352
100009005	1-(1-enyl-palmitoyl)-2-oleoyl-GPE (P-16:0/18:1)*	Lipid	Plasmalogen	ZVVYJAAMWXATNY-PRWZWGSOSA-N	[H][C@](OC(CCCCCCC/C=C\CCCCCCCC)=O)(COP(OCCN)(O)=O)CO/C=C\CCCCCCCCCCCCCC	NA	HMDB0011342
100009007	1-(1-enyl-palmitoyl)-2-oleoyl-GPC (P-16:0/18:1)*	Lipid	Plasmalogen	CRBBMHQTIAELIS-KQBBALDBSA-N	[H][C@](OC(CCCCCCC/C=C\CCCCCCCC)=O)(CO[P-](OCC[N+](C)(C)C)([O])=O)CO/C=C\CCCCCCCCCCCCCC	NA	HMDB0007996
100009009	1-(1-enyl-palmitoyl)-2-linoleoyl-GPC (P-16:0/18:2)*	Lipid	Plasmalogen	QLEHHUPUHJPURI-PWYDUFMYSA-N	[H][C@](OC(CCCCCCC/C=C\C/C=C\CCCCC)=O)(COP(OCC[N+](C)(C)C)([O-])=O)CO/C=C\CCCCCCCCCCCCCC	NA	HMDB0011211
100009014	1-(1-enyl-palmitoyl)-2-arachidonoyl-GPC (P-16:0/20:4)*	Lipid	Plasmalogen	IOYKZPNDXIIXLN-LOQSCQKMSA-N	[H][C@](OC(CCC/C=C\C/C=C\C/C=C\C/C=C\CCCCC)=O)(COP(OCC[N+](C)(C)C)([O-])=O)CO/C=C\CCCCCCCCCCCCCC	NA	HMDB0011220
100009025	sphingomyelin (d18:1/21:0, d17:1/22:0, d16:1/23:0)*	Lipid	Sphingomyelins	YXSZOBWVQJIWNE-QVDCKBILSA-N	[H][C@](NC(CCCCCCCCCCCCCCCCCCCC)=O)(COP(OCC[N+](C)(C)C)([O-])=O)[C@@](O)([H])/C=C/CCCCCCCCCCCCC	NA	HMDB0240619,HMDB0240611,HMDB0240621
100009026	behenoyl dihydrosphingomyelin (d18:0/22:0)*	Lipid	Dihydrosphingomyelins	FONAXCRWZQFJHY-JCGOJSMZSA-N	[H][C@](NC(CCCCCCCCCCCCCCCCCCCCC)=O)(COP(OCC[N+](C)(C)C)([O-])=O)[C@@](O)([H])CCCCCCCCCCCCCCC	NA	HMDB0012091
100009027	sphingomyelin (d18:0/18:0, d19:0/17:0)*	Lipid	Dihydrosphingomyelins	JCELSEVNSMXGKA-IOLBBIBUSA-N	[H][C@](NC(CCCCCCCCCCCCCCCCC)=O)(COP(OCC[N+](C)(C)C)([O-])=O)[C@@](O)([H])CCCCCCCCCCCCCCC	NA	HMDB0012087
100009028	N-palmitoyl-sphinganine (d18:0/16:0)	Lipid	Dihydroceramides	GCGTXOVNNFGTPQ-JHOUSYSJSA-N	[H][C@](NC(CCCCCCCCCCCCCCC)=O)(CO)[C@@](O)([H])CCCCCCCCCCCCCCC	NA	HMDB11760
100009030	lactosyl-N-palmitoyl-sphingosine (d18:1/16:0)	Lipid	Lactosylceramides (LCER)	HLIJNIKSBCIDGO-QKLMXXKVSA-N	O=C(CCCCCCCCCCCCCCC)N[C@@]([C@]([H])(O)/C=C/CCCCCCCCCCCCC)([H])CO[C@H](O1)[C@H](O)[C@@H](O)[C@@H]([C@H]1CO)O[C@H](O2)[C@H](O)[C@@H](O)[C@H]([C@H]2CO)O	NA	HMDB0006750
100009038	myristoyl dihydrosphingomyelin (d18:0/14:0)*	Lipid	Dihydrosphingomyelins	MJAFYELZQYPMQG-MPQUPPDSSA-N	[H][C@](NC(CCCCCCCCCCCCC)=O)(COP(OCC[N+](C)(C)C)([O-])=O)[C@@](O)([H])CCCCCCCCCCCCCCC	NA	HMDB0012085
100009042	5-hydroxyindole sulfate	Amino Acid	Tryptophan Metabolism	YJRFFCVUYDRNTR-UHFFFAOYSA-N	OS(OC1=CC=C2C(C=CN2)=C1)(=O)=O	NA	NA
100009045	phenylacetylglutamate	Peptide	Acetylated Peptides	PTSRBZOZSRJCKX-JTQLQIEISA-N	O=C(N[C@H](C(O)=O)CCC(O)=O)CC1=CC=CC=C1	NA	HMDB0059772
100009052	palmitoyl-linoleoyl-glycerol (16:0/18:2) [1]*	Lipid	Diacylglycerol	SVXWJFFKLMLOHO-YAIZGCQRSA-N	OC[C@]([H])(OC(CCCCCCC/C=C\C/C=C\CCCCC)=O)COC(CCCCCCCCCCCCCCC)=O	NA	HMDB0007103
100009055	palmitoyl-linoleoyl-glycerol (16:0/18:2) [2]*	Lipid	Diacylglycerol	ZKYDYRLDJZZKEU-BCTRXSSUSA-N	CCCCCCCCCCCCCCCC(OCC(O)COC(CCCCCCC/C=C\C/C=C\CCCCC)=O)=O	NA	HMDB0007103
100009066	1-palmitoyl-2-oleoyl-GPI (16:0/18:1)*	Lipid	Phosphatidylinositol (PI)	PDLAMJKMOKWLAJ-KTBSNPQYSA-N	O=C(CCCCCCCCCCCCCCC)OC[C@@]([H])(OC(CCCCCCC/C=C\CCCCCCCC)=O)COP(O[C@H]1[C@H](O)[C@@H](O)[C@H](O)[C@@H](O)[C@H]1O)(O)=O	NA	HMDB0009783
100009069	1-(1-enyl-palmitoyl)-2-linoleoyl-GPE (P-16:0/18:2)*	Lipid	Plasmalogen	LJVXDBWIBQQKFU-CCJYEBHUSA-N	[H][C@](OC(CCCCCCC/C=C\C/C=C\CCCCC)=O)(COP(OCCN)(O)=O)CO/C=C\CCCCCCCCCCCCCC	NA	HMDB0011343
100009082	1-linoleoyl-GPA (18:2)*	Lipid	Lysophospholipid	ZQTAMPRZFOOEEP-KKFOGOCZSA-N	O=C(CCCCCCC/C=C\C/C=C\CCCCC)OC[C@]([H])(COP(O)(O)=O)O	NA	HMDB0007856
100009130	1-oleoyl-2-docosahexaenoyl-GPC (18:1/22:6)*	Lipid	Phosphatidylcholine (PC)	FPEVDFOXMCHLKL-KFDYCXSYSA-N	O=C(CCCCCCC/C=C\CCCCCCCC)OC[C@]([H])(COP(OCC[N+](C)(C)C)([O-])=O)OC(CC/C=C\C/C=C\C/C=C\C/C=C\C/C=C\C/C=C\CC)=O	NA	HMDB0008123
100009131	1-linoleoyl-2-arachidonoyl-GPC (18:2/20:4n6)*	Lipid	Phosphatidylcholine (PC)	ZZSZQATYGVHNLZ-PUMLCSCDSA-N	O=C(CCCCCCC/C=C\C/C=C\CCCCC)OC[C@]([H])(COP(OCC[N+](C)(C)C)([O-])=O)OC(CCC/C=C\C/C=C\C/C=C\C/C=C\CCCCC)=O	C05208	HMDB0008147
100009139	1-myristoyl-2-arachidonoyl-GPC (14:0/20:4)*	Lipid	Phosphatidylcholine (PC)	SRQSAJRUMDQMMS-NLDJLLEISA-N	O=C(CCCCCCCCCCCCC)OC[C@]([H])(COP(OCC[N+](C)(C)C)([O-])=O)OC(CCC/C=C\C/C=C\C/C=C\C/C=C\CCCCC)=O	NA	HMDB0007883
100009160	1-(1-enyl-palmitoyl)-2-palmitoleoyl-GPC (P-16:0/16:1)*	Lipid	Plasmalogen	FZMYLOBGNYZPQO-QLSONYGBSA-N	[H][C@](OC(CCCCCCC/C=C\CCCCCC)=O)(COP(OCC[N+](C)(C)C)([O-])=O)CO/C=C\CCCCCCCCCCCCCC	NA	HMDB0011207
100009162	1-(1-enyl-palmitoyl)-2-palmitoyl-GPC (P-16:0/16:0)*	Lipid	Plasmalogen	PEWXKAOBUSBJLD-MCBGMKGZSA-N	[H][C@](OC(CCCCCCCCCCCCCCC)=O)(COP(OCC[N+](C)(C)C)([O-])=O)CO/C=C\CCCCCCCCCCCCCC	NA	HMDB0011206
100009181	1-stearoyl-2-oleoyl-GPI (18:0/18:1)*	Lipid	Phosphatidylinositol (PI)	YOBFISPJJWPPTK-BAAZTTAESA-N	O=C(CCCCCCCCCCCCCCCCC)OC[C@@]([H])(OC(CCCCCCC/C=C\CCCCCCCC)=O)COP(O[C@H]1[C@H](O)[C@@H](O)[C@H](O)[C@@H](O)[C@H]1O)(O)=O	NA	HMDB0240667
100009204	1,2-dipalmitoyl-GPE (16:0/16:0)*	Lipid	Phosphatidylethanolamine (PE)	SLKDGVPOSSLUAI-PGUFJCEWSA-N	O=C(CCCCCCCCCCCCCCC)OC[C@]([H])(COP(OCCN)(O)=O)OC(CCCCCCCCCCCCCCC)=O	NA	HMDB0008923
100009205	1-palmitoyl-2-stearoyl-GPE (16:0/18:0)*	Lipid	Phosphatidylethanolamine (PE)	RPJZYOHZALDGKI-DIPNUNPCSA-N	O=C(CCCCCCCCCCCCCCC)OC[C@]([H])(COP(OCCN)(O)=O)OC(CCCCCCCCCCCCCCCCC)=O	NA	HMDB08925
100009219	1-oleoyl-2-arachidonoyl-GPE (18:1/20:4)*	Lipid	Phosphatidylethanolamine (PE)	PECSWFQRRFRZPW-BHPGJWMBSA-N	O=C(CCCCCCC/C=C\CCCCCCCC)OC[C@]([H])(COP(OCCN)(O)=O)OC(CCC/C=C\C/C=C\C/C=C\C/C=C\CCCCC)=O	NA	HMDB0009069
100009220	1-oleoyl-2-docosahexaenoyl-GPE (18:1/22:6)*	Lipid	Phosphatidylethanolamine (PE)	JZSZAGWWWKKXLO-RMEBTJIYSA-N	O=C(CCCCCCC/C=C\CCCCCCCC)OC[C@]([H])(COP(OCCN)(O)=O)OC(CC/C=C\C/C=C\C/C=C\C/C=C\C/C=C\C/C=C\CC)=O	NA	HMDB0009078
100009225	1-(1-enyl-stearoyl)-2-linoleoyl-GPE (P-18:0/18:2)*	Lipid	Plasmalogen	XVXISDREVDGQPX-PISDLAQISA-N	[H][C@](OC(CCCCCCC/C=C\C/C=C\CCCCC)=O)(COP(OCCN)(O)=O)CO/C=C\CCCCCCCCCCCCCCCC	NA	HMDB0011376
100009227	1-linoleoyl-GPG (18:2)*	Lipid	Lysophospholipid	VEEHTGYBVMTAAF-RFFZIGDUSA-N	[H][C@@](CO)(O)COP(OC[C@]([H])(O)COC(CCCCCCC/C=C\C/C=C\CCCCC)=O)(O)=O	NA	HMDB0240600
100009232	thioproline	Xenobiotics	Chemical	DZLNHFMRPBPULJ-VKHMYHEASA-N	O=C(O)[C@]1(NCSC1)[H]	NA	HMDB0062164
100009233	palmitoylcholine	Lipid	Fatty Acid Metabolism (Acyl Choline)	UFQZDKMTMXCDBP-UHFFFAOYSA-N	C[N+](C)(C)CCOC(CCCCCCCCCCCCCC[CH2-])=O	NA	HMDB0240592
100009234	trans-3,4-methyleneheptanoylcarnitine	Lipid	Fatty Acid Metabolism (Acyl Carnitine, Monounsaturated)	LNGSHJPPGDBEPT-WXRRBKDZSA-N	[O-]C(C[C@@H](OC(CC1C(CCC)C1)=O)C[N+](C)(C)C)=O	NA	NA
100009246	2-methylserine	Amino Acid	Glycine, Serine and Threonine Metabolism	CDUUKBXTEOFITR-UHFFFAOYSA-N	OCC(N)(C)C(O)=O	C02115	NA
100009259	glycocholate glucuronide (1)	Lipid	Primary Bile Acid Metabolism	BWWWIHHYPYDOJQ-ICKMJTCPSA-N	O[C@H]1CC2[C@]3(CC[C@H](CC3C[C@H](C2C4CCC([C@@]14C)[C@@H](CCC(NCC(O)=O)=O)C)O)OC5C(C(C(C(O5)C(O)=O)O)O)O)C	NA	NA
100009264	glycochenodeoxycholate glucuronide (1)	Lipid	Primary Bile Acid Metabolism	ABFZMYIIUREPLL-ASWJIRIHSA-N	O[C@H]1[C@@]2([C@@]([H])([C@]3(CC[C@H](C[C@]3(C1)[H])O[C@H]4[C@@H]([C@H]([C@@H]([C@H](O4)C(O)=O)O)O)O)C)CC[C@]5([C@]2(CC[C@@H]5[C@@H](CCC(NCC(O)=O)=O)C)[H])C)[H]	NA	HMDB0002579
100009271	(S)-3-hydroxybutyrylcarnitine	Lipid	Fatty Acid Metabolism (Acyl Carnitine, Hydroxy)	UEFRDQSMQXDWTO-UHFFFAOYSA-N	CC(O)CC(OC(C[N+](C)(C)C)CC([O-])=O)=O	NA	HMDB0013127
100009272	glycosyl-N-palmitoyl-sphingosine (d18:1/16:0)	Lipid	Hexosylceramides (HCER)	VJLLLMIZEJJZTE-NNTBDIJYSA-N	[H][C@](O)([C@@](NC(CCCCCCCCCCCCCCC)=O)(CO[C@@H]1O[C@H](CO)[C@@H](O)[C@H](O)[C@H]1O)[H])/C=C/CCCCCCCCCCCCC	NA	NA
100009275	methylsuccinoylcarnitine	Amino Acid	Leucine, Isoleucine and Valine Metabolism	GFWWWKVGRZVWDS-UHFFFAOYSA-N	[O-]C(CC(C[N+](C)(C)C)OC(CC(C(O)=O)C)=O)=O	NA	NA
100009278	14-HDoHE/17-HDoHE	Lipid	Docosanoid	ZNEBXONKCYFJAF-BGKMTWLOSA-N	OC(CC/C=C\C/C=C\C/C=C\C=C\C(C/C=C\C/C=C\CC)O)=O	NA	HMDB0060044,HMDB0010213
100009326	catechol glucuronide	Amino Acid	Tyrosine Metabolism	ICPYZFZFSLTYID-GOVZDWNOSA-N	O[C@H]([C@@H](O)[C@@H]1O)[C@@H](O[C@@H]1C(O)=O)OC(C=CC=C2)=C2O	NA	HMDB0240490
100009328	furaneol sulfate	Xenobiotics	Food Component/Plant	ZXQZXWJQZQBNQK-UHFFFAOYSA-N	OS(OC1=C(C)OC(C)C1=O)(=O)=O	NA	NA
100009329	ascorbic acid 2-sulfate	Cofactors and Vitamins	Ascorbate and Aldarate Metabolism	SKKZOYBAANIUOV-ZAFYKAAXSA-N	O[C@@H](CO)[C@@](C1=O)([H])OC(O)=C1OS(O)(=O)=O	NA	HMDB0060649
100009331	oleoylcholine	Lipid	Fatty Acid Metabolism (Acyl Choline)	GFSSJDJAEKYAGX-UHFFFAOYSA-N	O=C(CCCCCCC/[C-]=C/CCCCCCCC)OCC[N+](C)(C)C	NA	HMDB0240596
100009332	arachidonoylcholine	Lipid	Fatty Acid Metabolism (Acyl Choline)	XUWOVXDQNYUPNL-WYTUUNCASA-N	O=C(CCC/[C-]=C/C/C=C/C/C=C/C/C=C/CCCCC)OCC[N+](C)(C)C	NA	HMDB0240583
100009333	docosahexaenoylcholine	Lipid	Fatty Acid Metabolism (Acyl Choline)	OKLWSURGMYZXCS-GUTOPQIJSA-N	O=C(CC/C=[C-]/C/C=C/C/C=C/C/C=C/C/C=C/C/C=C/CC)OCC[N+](C)(C)C	NA	HMDB0240647
100009335	dihomo-linolenoyl-choline	Lipid	Fatty Acid Metabolism (Acyl Choline)	FRBBZHFNTVMXIH-OKLKQMLOSA-N	O=C(CCCCCC/C=[C-]/C/C=C/C/C=C/CCCCC)OCC[N+](C)(C)C	NA	HMDB0240646
100009336	eicosapentaenoylcholine	Lipid	Fatty Acid Metabolism (Acyl Choline)	AVBRNEQAXKXDAZ-CGRWFSSPSA-N	O=C(CCC/[C-]=C/C/C=C/C/C=C/C/C=C/C/C=C/CC)OCC[N+](C)(C)C	NA	NA
100009337	caffeic acid sulfate	Xenobiotics	Food Component/Plant	SNVAIAITQIIEMQ-DUXPYHPUSA-N	OS(OC1=CC=C(C=C1O)/C=C/C(O)=O)(=O)=O	NA	HMDB0041708
100009343	1-linoleoyl-2-linolenoyl-GPC (18:2/18:3)*	Lipid	Phosphatidylcholine (PC)	HZGAVPNEGHQJID-UNBCHYIMSA-N	O=C(CCCCCCC/C=C\C/C=C\CCCCC)OC[C@]([H])(COP(OCC[N+](C)(C)C)([O-])=O)OC(CCCCCCC/C=C\C/C=C\C/C=C\CC)=O	NA	HMDB0008141
100009345	1-palmitoleoyl-2-linolenoyl-GPC (16:1/18:3)*	Lipid	Phosphatidylcholine (PC)	MMUCLZZSNHBNFL-KBTBXKTRSA-N	O=C(CCCCCCC/C=C\CCCCCC)OC[C@]([H])(COP(OCC[N+](C)(C)C)([O-])=O)OC(CCCCCCC/C=C\C/C=C\C/C=C\CC)=O	NA	HMDB0008008
100009394	hexadecadienoate (16:2n6)	Lipid	Long Chain Polyunsaturated Fatty Acid (n3 and n6)	WPJGPAAPSBVXNU-HZJYTTRNSA-N	CCCCC/C=C\C/C=C\CCCCCC(O)=O	NA	HMDB0000477
100009406	palmitoleoylcarnitine (C16:1)*	Lipid	Fatty Acid Metabolism (Acyl Carnitine, Monounsaturated)	JFAGPSOZZSTLRF-KHPPLWFESA-N	O=C(OC(CC([O-])=O)C[N+](C)(C)C)CCCCCCC/C=C\CCCCCC	NA	HMDB0013207
100009407	pimeloylcarnitine/3-methyladipoylcarnitine (C7-DC)	Lipid	Fatty Acid Metabolism (Acyl Carnitine, Dicarboxylate)	NTBUXPPQHCFLOM-UHFFFAOYSA-N	[O-]C(CC(C[N+](C)(C)C)OC(CCCCCC(O)=O)=O)=O	NA	NA
100009413	4-acetamidobenzoate	Xenobiotics	Chemical	QCXJEYYXVJIFCE-UHFFFAOYSA-N	CC(NC1=CC=C(C(O)=O)C=C1)=O	D03836	NA
100010850	4-hydroxyphenylacetylglutamine	Peptide	Acetylated Peptides	NNBITIFYUGRBJL-JTQLQIEISA-N	O=C(N[C@@H](CCC(N)=O)C(O)=O)CC(C=C1)=CC=C1O	NA	NA
100010863	indolepropionylglycine	Amino Acid	Tryptophan Metabolism	WPZHLFMFBBIAFZ-UHFFFAOYSA-N	O=C(NCC(O)=O)CCC1=CNC2=C1C=CC=C2	NA	NA
100010869	2,3-dihydroxy-2-methylbutyrate	Amino Acid	Leucine, Isoleucine and Valine Metabolism	AOWPAWLEXIYETE-UHFFFAOYSA-N	OC(C)(C(O)=O)C(C)O	NA	HMDB0029576
100010895	2'-O-methylcytidine	Nucleotide	Pyrimidine Metabolism, Cytidine containing	RFCQJGFZUQFYRF-ZOQUXTDFSA-N	O=C1N(C=CC(N)=N1)[C@@H]([C@H](OC)[C@@H]2O)O[C@@H]2CO	NA	NA
100010896	2'-O-methyluridine	Nucleotide	Pyrimidine Metabolism, Uracil containing	SXUXMRMBWZCMEN-ZOQUXTDFSA-N	CO[C@@H]1[C@@H]([C@H](O[C@H]1N2C=CC(NC2=O)=O)CO)O	NA	HMDB0240328
100010901	gamma-glutamyl-alpha-lysine	Peptide	Gamma-glutamyl Amino Acid	LNLLNTMHVMIMOG-YUMQZZPRSA-N	O=C(N[C@@H](CCCCN)C(O)=O)CC[C@H](N)C(O)=O	NA	NA
100010912	ferulylglycine (1)	Xenobiotics	Food Component/Plant	CLGNQAIRBLDHIN-HWKANZROSA-N	OC1=CC=C(C=C1OC)/C=C/C(NCC(O)=O)=O	NA	NA
100010913	ferulylglycine (2)	Xenobiotics	Food Component/Plant	CLGNQAIRBLDHIN-HWKANZROSA-N	OC1=CC=C(/C=C/C(NCC(O)=O)=O)C=C1OC	NA	NA
100010917	palmitoyl-oleoyl-glycerol (16:0/18:1) [2]*	Lipid	Diacylglycerol	YEJYLHKQOBOSCP-OZKTZCCCSA-N	CCCCCCCC/C=C\CCCCCCCC(O[C@@H](CO)COC(CCCCCCCCCCCCCCC)=O)=O	C13861	HMDB0007102
100010918	oleoyl-oleoyl-glycerol (18:1/18:1) [1]*	Lipid	Diacylglycerol	AFSHUZFNMVJNKX-CLFAGFIQSA-N	OCC(OC(CCCCCCC/C=C\CCCCCCCC)=O)COC(CCCCCCC/C=C\CCCCCCCC)=O	NA	HMDB0007218
100010919	oleoyl-oleoyl-glycerol (18:1/18:1) [2]*	Lipid	Diacylglycerol	AFSHUZFNMVJNKX-CLFAGFIQSA-N	OCC(OC(CCCCCCC/C=C\CCCCCCCC)=O)COC(CCCCCCC/C=C\CCCCCCCC)=O	NA	HMDB0007218
100010922	linoleoyl-arachidonoyl-glycerol (18:2/20:4) [1]*	Lipid	Diacylglycerol	KRECEGQUDDMNAQ-MYBRWWDOSA-N	OC[C@](OC(CCC/C=C\C/C=C\C/C=C\C/C=C\CCCCC)=O)(COC(CCCCCCC/C=C\C/C=C\CCCCC)=O)[H]	NA	HMDB0007257
100010923	linoleoyl-arachidonoyl-glycerol (18:2/20:4) [2]*	Lipid	Diacylglycerol	KRECEGQUDDMNAQ-MYBRWWDOSA-N	OC[C@](COC(CCCCCCC/C=C\C/C=C\CCCCC)=O)([H])OC(CCC/C=C\C/C=C\C/C=C\C/C=C\CCCCC)=O	NA	HMDB0007257
100010924	palmitoyl-arachidonoyl-glycerol (16:0/20:4) [1]*	Lipid	Diacylglycerol	YJEMDFYSDGNQNM-KUKVZOPTSA-N	CCCCCCCCCCCCCCCC(OCC(OC(CCC/C=C/C/C=C/C/C=C/C/C=C/CCCCC)=O)CO)=O	NA	HMDB0007112
100010925	palmitoyl-arachidonoyl-glycerol (16:0/20:4) [2]*	Lipid	Diacylglycerol	YJEMDFYSDGNQNM-KUKVZOPTSA-N	CCCCCCCCCCCCCCCC(OCC(CO)OC(CCC/C=C/C/C=C/C/C=C/C/C=C/CCCCC)=O)=O	NA	HMDB0007112
100010927	linoleoyl-linolenoyl-glycerol (18:2/18:3) [2]*	Lipid	Diacylglycerol	ZDBLXLQFRZTIIU-ZPNZQGKLSA-N	OC[C@](COC(CCCCCCC/C=C\C/C=C\CCCCC)=O)([H])OC(CCCC/C=C/C/C=C\C/C=C\CCCCC)=O	NA	HMDB0007250
100010929	linoleoyl-docosahexaenoyl-glycerol (18:2/22:6) [2]*	Lipid	Diacylglycerol	GPMAAGRGFWBOSO-KLJRXRINSA-N	CCCCC/C=C/C/C=C/CCCCCCCC(OCC(CO)OC(CC/C=C/C/C=C/C/C=C/C/C=C/C/C=C/C/C=C/CC)=O)=O	NA	HMDB0007266
100010930	palmitoleoyl-linoleoyl-glycerol (16:1/18:2) [1]*	Lipid	Diacylglycerol	BHGPPCIWDXQOMA-HZFIRFLSSA-N	CCCCCC/C=C/CCCCCCCC(OCC(OC(CCCCCCC/C=C/C/C=C/CCCCC)=O)CO)=O	NA	HMDB0007132
100010936	oleoyl-arachidonoyl-glycerol (18:1/20:4) [1]*	Lipid	Diacylglycerol	LWXLWRXRJKMNLM-XBUMEPTLSA-N	CCCCCCCC/C=C/CCCCCCCC(OCC(OC(CCC/C=C/C/C=C/C/C=C/C/C=C/CCCCC)=O)CO)=O	NA	HMDB0007228
100010937	oleoyl-arachidonoyl-glycerol (18:1/20:4) [2]*	Lipid	Diacylglycerol	LWXLWRXRJKMNLM-XBUMEPTLSA-N	CCCCCCCC/C=C/CCCCCCCC(OCC(OC(CCC/C=C/C/C=C/C/C=C/C/C=C/CCCCC)=O)CO)=O	NA	HMDB0007228
100010939	palmitoyl-linolenoyl-glycerol (16:0/18:3) [2]*	Lipid	Diacylglycerol	YFBCIDURFTWKDQ-JNNNPDOGSA-N	CCCCCCCCCCCCCCCC(OCC(OC(CCCC/C=C/C/C=C/C/C=C/CCCCC)=O)CO)=O	NA	HMDB0007104,HMDB0007105
100010940	diacylglycerol (16:1/18:2 [2], 16:0/18:3 [1])*	Lipid	Diacylglycerol	BHGPPCIWDXQOMA-HZFIRFLSSA-N	CCCCCC/C=C/CCCCCCCC(OCC(OC(CCCCCCC/C=C/C/C=C/CCCCC)=O)CO)=O	NA	NA
100010941	linoleoyl-linoleoyl-glycerol (18:2/18:2) [1]*	Lipid	Diacylglycerol	MQGBAQLIFKSMEM-WVZYQCMWSA-N	CCCCC/C=C/C/C=C/CCCCCCCC(OCC(OC(CCCCCCC/C=C/C/C=C/CCCCC)=O)CO)=O	NA	HMDB0007248
100010942	linoleoyl-linoleoyl-glycerol (18:2/18:2) [2]*	Lipid	Diacylglycerol	MQGBAQLIFKSMEM-WVZYQCMWSA-N	CCCCC/C=C/C/C=C/CCCCCCCC(OCC(OC(CCCCCCC/C=C/C/C=C/CCCCC)=O)CO)=O	NA	HMDB0007248
100010944	oleoyl-linolenoyl-glycerol (18:1/18:3) [2]*	Lipid	Diacylglycerol	YAKOEWASAGCYLB-WLXTZLJWSA-N	CCCCCCCC/C=C/CCCCCCCC(OCC(OC(CCCCCCC/C=C/C/C=C/C/C=C/CC)=O)CO)=O	NA	HMDB0007220
100010949	stearoyl-arachidonoyl-glycerol (18:0/20:4) [1]*	Lipid	Diacylglycerol	NSXLMTYRMFVYNT-IOLLQWDPSA-N	CCCCCCCCCCCCCCCCCC(OCC(OC(CCC/C=C/C/C=C/C/C=C/C/C=C/CCCCC)=O)CO)=O	C00165	HMDB0007170
100010955	perfluorooctanesulfonate (PFOS)	Xenobiotics	Chemical	YFSUTJLHUFNCNZ-UHFFFAOYSA-N	O=S(C(F)(F)C(F)(F)C(F)(F)C(F)(F)C(F)(F)C(F)(F)C(F)(F)C(F)(F)F)(O)=O	C18142	HMDB0059586
100015609	N-palmitoyl-sphingadienine (d18:2/16:0)*	Lipid	Ceramides	XXWRZIYYFPIQHE-XPAOSYCESA-N	[H][C@](NC(CCCCCCCCCCCCCCC)=O)(CO)[C@@](O)([H])/C=C/CCCCCCCC/C=C\CCC	NA	HMDB0240686
100015618	palmitoyl-docosahexaenoyl-glycerol (16:0/22:6) [1]*	Lipid	Diacylglycerol	BXVYQJJBMVVALQ-UNMZRDIWSA-N	CCCCCCCCCCCCCCCC(OCC(OC(CC/C=C/C/C=C/C/C=C/C/C=C/C/C=C/C/C=C/CC)=O)CO)=O	NA	HMDB0007121
100015620	lactosyl-N-nervonoyl-sphingosine (d18:1/24:1)*	Lipid	Lactosylceramides (LCER)	MKOKWBRPIBQYJJ-WZBOJYASSA-N	[H][C@](NC(CCCCCCCCCCCCC/C=C\CCCCCCCC)=O)(CO[C@H]1[C@H](O)[C@@H](O)[C@H](O[C@H]2[C@H](O)[C@@H](O)[C@@H](O)[C@H](O2)CO)[C@H](O1)CO)[C@@](O)([H])/C=C/CCCCCCCCCCCCC	NA	HMDB0004872
100015625	glycosyl-N-behenoyl-sphingadienine (d18:2/22:0)*	Lipid	Hexosylceramides (HCER)	BZVOAOVDSULRAB-NUBHLNQHSA-N	[H][C@](NC(CCCCCCCCCCCCCCCCCCCCC)=O)(CO[C@H]1[C@H](O)[C@@H](O)[C@@H](O)[C@@H](CO)O1)[C@@](O)([H])/C=C/CCCCCCCC/C=C\CCC	NA	NA
100015632	N-stearoyl-sphingadienine (d18:2/18:0)*	Lipid	Ceramides	LBBFOWQGVUEADU-CKGMUTLASA-N	CCCCCCCCCCCCCCCCCC(NC(C(O)/C=C/CCCCCCCC/C=C/CCC)CO)=O	NA	HMDB0240362
100015637	2-hydroxybehenate	Lipid	Fatty Acid, Monohydroxy	RPGJJWLCCOPDAZ-UHFFFAOYSA-N	CCCCCCCCCCCCCCCCCCCCC(O)C(O)=O	NA	HMDB0061660
100015638	2-hydroxynervonate*	Lipid	Fatty Acid, Monohydroxy	UFOOFOUFKSIFCD-KTKRTIGZSA-N	OC(C(O)=O)CCCCCCCCCCCC/C=C\CCCCCCCC	NA	NA
100015640	N-palmitoylserine	Lipid	Endocannabinoid	BFVRFWIQTACAPT-KRWDZBQOSA-N	O=C(CCCCCCCCCCCCCCC)N([H])[C@H](C(O)=O)CO	NA	NA
100015641	N-oleoylserine	Lipid	Endocannabinoid	MBDKGXAMSZIDKF-KTKRTIGZSA-N	CCCCCCCC/C=C\CCCCCCCC(NC(C(O)=O)CO)=O	NA	NA
100015643	sphingadienine	Lipid	Sphingolipid Synthesis	KWDXKYNWAKMLKK-YQMRQDNGSA-N	OC(/C=C/CCCCCCCC/C=C\CCC)C(CO)N([H])[H]	NA	NA
100015731	N-palmitoyl-heptadecasphingosine (d17:1/16:0)*	Lipid	Ceramides	KXVLPPCAUYSNGY-BYCLXTJYSA-N	OC(/C=C/CCCCCCCCCCCC)C(CO)NC(CCCCCCCCCCCCCCC)=O	NA	HMDB0240685
100015735	ceramide (d18:1/14:0, d16:1/16:0)*	Lipid	Ceramides	ZKRPGPZHULJLKJ-IMVLJIQESA-N	OC(/C=C/CCCCCCCCCCCCC)C(CO)NC(CCCCCCCCCCCCC)=O	NA	HMDB0240681,HMDB0011773
100015737	ceramide (d18:1/17:0, d17:1/18:0)*	Lipid	Ceramides	ICWGMOFDULMCFL-SJCQXOIGSA-N	OC(/C=C/CCCCCCCCCCCCC)C(CO)NC(CCCCCCCCCCCCCCCC)=O	NA	HMDB0240683,HMDB0240678
100015745	glycosyl ceramide (d18:2/24:1, d18:1/24:2)*	Lipid	Hexosylceramides (HCER)	WYTRSDHGWSSQLK-PCKKJQKNSA-N	OC(/C=C/CCCCCCCC/C=C\CCC)C(COC1C(O)C(O)C(O)C(CO)O1)NC(CCCCCCCCCCCCC/C=C\CCCCCCCC)=O	NA	NA
100015748	glycosyl-N-tricosanoyl-sphingadienine (d18:2/23:0)*	Lipid	Hexosylceramides (HCER)	WKJGTBSWYQRTEJ-PBFIFAMQSA-N	[H][C@](NC(CCCCCCCCCCCCCCCCCCCCCC)=O)(CO[C@H]1[C@H](O)[C@@H](O)[C@@H](O)[C@@H](CO)O1)[C@@](O)([H])/C=C/CCCCCCCC/C=C\CCC	NA	NA
100015751	glycosyl ceramide (d18:1/23:1, d17:1/24:1)*	Lipid	Hexosylceramides (HCER)	ZTXYYHYUNQRYIR-BLIGVESQSA-N	CCCCCCCCCCCCC/C=C/C(O)C(NC(CCCCCCCCC/C=C/CCCCCCCCCCC)=O)COC1OC(CO)C(O)C(O)C1O	NA	NA
100015752	glycosyl-N-(2-hydroxynervonoyl)-sphingosine (d18:1/24:1(2OH))*	Lipid	Hexosylceramides (HCER)	KNDOGXSGCOJBRQ-UHRQUHAFSA-N	O=C(C(O)CCCCCCCCCCCC/C=C\CCCCCCCC)NC(COC1OC(CO)C(O)C(O)C1O)C(O)/C=C/CCCCCCCCCCCCC	NA	NA
100015759	stearoylcholine*	Lipid	Fatty Acid Metabolism (Acyl Choline)	WYVHUXGFCVDOEA-UHFFFAOYSA-N	C[N+](C)(C)C[CH-]OC(CCCCCCCCCCCCCCCCC)=O	NA	HMDB0240648
100015760	linoleoylcholine*	Lipid	Fatty Acid Metabolism (Acyl Choline)	GVYIAXNFCSAJSK-OKLKQMLOSA-N	C[N+](C)(C)C[CH-]OC(CCCCCCC/C=C/C/C=C/CCCCC)=O	NA	HMDB0013213
100015772	1-cerotoyl-GPC (26:0)*	Lipid	Lysophospholipid	WSDKRPCAPHRNNZ-MGBGTMOVSA-N	C[N+](C)(CCOP([O-])(OC[C@@](O)([H])COC(CCCCCCCCCCCCCCCCCCCCCCCCC)=O)=O)C	NA	HMDB29205
100015785	nisinate (24:6n3)	Lipid	Long Chain Polyunsaturated Fatty Acid (n3 and n6)	YHGJECVSSKXFCJ-KUBAVDMBSA-N	OC(CCCC/C=C\C/C=C\C/C=C\C/C=C\C/C=C\C/C=C\CC)=O	NA	HMDB0013025
100015786	sphingomyelin (d18:0/20:0, d16:0/22:0)*	Lipid	Dihydrosphingomyelins	UGRZESKDAPEULH-ACEXITHZSA-N	CCCCCCCCCCCCCCC[C@@H](O)[C@@H](NC(CCCCCCCCCCCCCCCCCCC)=O)COP([O-])(OCC[N+](C)(C)C)=O	NA	HMDB0012090
100015787	sphingomyelin (d18:1/19:0, d19:1/18:0)*	Lipid	Sphingomyelins	HAFQHLHNPJDAGB-MAJDXUCPSA-N	CCCCCCCCCCCCCCCCCCC(N[C@H]([C@H](O)/C=C/CCCCCCCCCCCCC)COP([O-])(OCC[N+](C)(C)C)=O)=O	NA	NA
100015788	sphingomyelin (d18:2/18:1)*	Lipid	Sphingomyelins	YMTVMVYOUDDTQJ-UOMMIRHQSA-N	[H][C@](NC(CCCCCCC/C=C\CCCCCCCC)=O)(COP(OCC[N+](C)(C)C)([O-])=O)[C@@](O)([H])/C=C/CCCCCCCC/C=C\CCC	NA	HMDB0001348
100015789	sphingomyelin (d18:2/24:2)*	Lipid	Sphingomyelins	ZLNGRWIWHFFRNK-UKCALJHFSA-N	CCC/C=C/CCCCCCCC/C=C/[C@@H](O)[C@@H](NC(CCCCCCCCCCCCCCCC/C=C/C/C=C/CC)=O)COP([O-])(OCC[N+](C)(C)C)=O	NA	HMDB0240644
100015790	sphingomyelin (d18:2/21:0, d16:2/23:0)*	Lipid	Sphingomyelins	SDUGEKJCGFHJRC-GKPQAQNZSA-N	CCC/C=C/CCCCCCCC/C=C/[C@@H](O)[C@@H](NC(CCCCCCCCCCCCCCCCCCCC)=O)COP([O-])(OCC[N+](C)(C)C)=O	NA	HMDB0240676
100015791	sphingomyelin (d18:2/23:1)*	Lipid	Sphingomyelins	FEKSRDMVIULIDJ-SQPFVDNVSA-N	CCC/C=C/CCCCCCCC/C=C/[C@@H](O)[C@@H](NC(CCCCCCCCCCCCCCCCC/C=C/CCC)=O)COP([O-])(OCC[N+](C)(C)C)=O	NA	HMDB0240668
100015792	sphingomyelin (d18:1/25:0, d19:0/24:1, d20:1/23:0, d19:1/24:0)*	Lipid	Sphingomyelins	JONXXLXMISNQNG-BXMSAMRLSA-N	[H][C@](NC(CCCCCCCCCCCCCCCCCCCCCCCC)=O)(COP(OCC[N+](C)(C)C)([O-])=O)[C@@](O)([H])/C=C/CCCCCCCCCCCCC	NA	HMDB0240675,HMDB0240674,HMDB0240673,HMDB0240671
100015793	sphingomyelin (d17:2/16:0, d18:2/15:0)*	Lipid	Sphingomyelins	YHBBZTIPONDTRX-TVUHHANTSA-N	[H][C@](NC(CCCCCCCCCCCCCC)=O)(COP(OCC[N+](C)(C)C)([O-])=O)[C@@](O)([H])/C=C/CCCCCCCC/C=C\CCC	NA	HMDB0240677
100015797	heneicosapentaenoate (21:5n3)	Lipid	Long Chain Polyunsaturated Fatty Acid (n3 and n6)	OQOCQFSPEWCSDO-JLNKQSITSA-N	OC(CCCC/C=C\C/C=C\C/C=C\C/C=C\C/C=C\CC)=O	NA	NA
100015831	linolenoylcarnitine (C18:3)*	Lipid	Fatty Acid Metabolism (Acyl Carnitine, Polyunsaturated)	WJCRATGUUISKDG-QNEBEIHSSA-N	O=C(OC(C[N+](C)(C)C)CC([O-])=O)CCCCCCC/C=C\C/C=C\C/C=C\CC	NA	NA
100015832	behenoylcarnitine (C22)*	Lipid	Fatty Acid Metabolism (Acyl Carnitine, Long Chain Saturated)	IUMXSSOVGPXXJL-UHFFFAOYSA-N	O=C(OC(C[N+](C)(C)C)CC([O-])=O)CCCCCCCCCCCCCCCCCCCCC	NA	HMDB0062468
100015833	arachidoylcarnitine (C20)*	Lipid	Fatty Acid Metabolism (Acyl Carnitine, Long Chain Saturated)	SVJLJQBGUITFLI-UHFFFAOYSA-N	O=C(OC(C[N+](C)(C)C)CC([O-])=O)CCCCCCCCCCCCCCCCCCC	NA	HMDB0006460
100015834	lignoceroylcarnitine (C24)*	Lipid	Fatty Acid Metabolism (Acyl Carnitine, Long Chain Saturated)	YDUFZFUYBBPVLJ-UHFFFAOYSA-N	O=C(CCCCCCCCCCCCCCCCCCCCCCC)OC(C[N+](C)(C)C)CC([O-])=O	NA	HMDB0240665
100015835	cerotoylcarnitine (C26)*	Lipid	Fatty Acid Metabolism (Acyl Carnitine, Long Chain Saturated)	KOCKWDDTAHPJSX-UHFFFAOYSA-N	[O-]C(CC(C[N+](C)(C)C)OC(CCCCCCCCCCCCCCCCCCCCCCCCC)=O)=O	NA	HMDB0006347
100015836	ximenoylcarnitine (C26:1)*	Lipid	Fatty Acid Metabolism (Acyl Carnitine, Monounsaturated)	ONGUASHYQLGIFC-OCOZRVBESA-N	O=C(OC(C[N+](C)(C)C)CC([O-])=O)CCC/C=C/CCCCCCCCCCCCCCCCCCCC	NA	NA
100015837	arachidonoylcarnitine (C20:4)	Lipid	Fatty Acid Metabolism (Acyl Carnitine, Polyunsaturated)	RBFQHRALHSUPIA-SNPVRQPZSA-N	CCCCC/C=C\C/C=C\C/C=C\C/C=C\CCCC(OC(C[N+](C)(C)C)CC([O-])=O)=O	NA	HMDB0006455
100015839	dihomo-linoleoylcarnitine (C20:2)*	Lipid	Fatty Acid Metabolism (Acyl Carnitine, Polyunsaturated)	OLZWDVKTOGTVLC-UTJQPWESSA-N	O=C(CCCCCCCCC/C=C\C/C=C\CCCCC)OC(C[N+](C)(C)C)CC([O-])=O	NA	NA
100015840	dihomo-linolenoylcarnitine (C20:3n3 or 6)*	Lipid	Fatty Acid Metabolism (Acyl Carnitine, Polyunsaturated)	RDIZZXFTCZPSRY-WYTUUNCASA-N	O=C(CCCCCC/C=C/C/C=C/C/C=C/CCCCC)OC(CC([O-])=O)C[N+](C)(C)C	NA	NA
100015845	docosahexaenoylcarnitine (C22:6)*	Lipid	Fatty Acid Metabolism (Acyl Carnitine, Polyunsaturated)	WLLMYDQRCSWAST-WSDBEMKQSA-N	O=C(CC/C=C\C/C=C\C/C=C\C/C=C\C/C=C\C/C=C\CC)OC(C[N+](C)(C)C)CC([O-])=O	NA	NA
100015846	nervonoylcarnitine (C24:1)*	Lipid	Fatty Acid Metabolism (Acyl Carnitine, Monounsaturated)	QGIHQXKFCAACHN-SEYXRHQNSA-N	O=C(CCCCCCCCCCCCC/C=C\CCCCCCCC)OC(C[N+](C)(C)C)CC([O-])=O	NA	HMDB0006509
100015851	docosapentaenoylcarnitine (C22:5n3)*	Lipid	Fatty Acid Metabolism (Acyl Carnitine, Polyunsaturated)	MJPIXACTUMSGGI-WMPRHZDHSA-N	O=C(OC(CC([O-])=O)C[N+](C)(C)C)CCCCC/C=C\C/C=C\C/C=C\C/C=C\C/C=C\CC	NA	NA
100015882	glycosyl ceramide (d18:1/20:0, d16:1/22:0)*	Lipid	Hexosylceramides (HCER)	FXNTXJCUSRJUFN-QOSDPKFLSA-N	OCC(NC(CCCCCCCCCCCCCCCCCCC)=O)C(OC1OC(CO)C(O)C(O)C1O)/C=C/CCCCCCCCCCCCC	NA	NA
100015923	N-oxalyl glycine (NOG)	Xenobiotics	Food Component/Plant	BIMZLRFONYSTPT-UHFFFAOYSA-N	O=C(NCC(O)=O)C(O)=O	NA	NA
100015962	N,N,N-trimethyl-5-aminovalerate	Amino Acid	Lysine Metabolism	CDLVFVFTRQPQFU-UHFFFAOYSA-N	C[N+](C)(C)CCCCC([O-])=O	NA	NA
100015965	ethyl alpha-glucopyranoside	Xenobiotics	Food Component/Plant	WYUFTYLVLQZQNH-UHFFFAOYSA-N	CCOC1C(O)C(O)C(O)C(CO)O1	NA	HMDB0029968
100015966	carotene diol (1)	Cofactors and Vitamins	Vitamin A Metabolism	JKQXZKUSFCKOGQ-DKLMTRRASA-N	CC1=C(/C=C/C(C)=C/C=C/C(C)=C/C=C/C=C(C)/C=C/C=C(C)/C=C/C2=C(C)CC(O)CC2(C)C)C(C)(C)CC(O)C1	NA	NA
100015967	carotene diol (2)	Cofactors and Vitamins	Vitamin A Metabolism	JKQXZKUSFCKOGQ-DKLMTRRASA-N	CC1=C(/C=C/C(C)=C/C=C/C(C)=C/C=C/C=C(C)/C=C/C=C(C)/C=C/C2=C(C)CC(O)CC2(C)C)C(C)(C)CC(O)C1	NA	NA
100015968	carotene diol (3)	Cofactors and Vitamins	Vitamin A Metabolism	JKQXZKUSFCKOGQ-DKLMTRRASA-N	CC1=C(/C=C/C(C)=C/C=C/C(C)=C/C=C/C=C(C)/C=C/C=C(C)/C=C/C2=C(C)CC(O)CC2(C)C)C(C)(C)CC(O)C1	NA	NA
100015971	cortolone glucuronide (1)	Lipid	Corticosteroids	INMJYSGZRBTEOR-RXCXIKFNSA-N	O[C@H]([C@]([C@]([C@]1([H])[C@@](CC2)([H])[C@@]3([H])[C@]([C@@]2([H])C[C@@H]4OC5C(O)C(O)C(O)C(C(O)=O)O5)(CC4)C)(CC3=O)C)(CC1)O)CO	NA	NA
100016038	(N(1) + N(8))-acetylspermidine	Amino Acid	Polyamine Metabolism	MQTAVJHICJWXBR-UHFFFAOYSA-N	CC(NCCCNCCCCN)=O	C01029,C00612	HMDB0002189,HMDB0001276
100016070	2-furoylcarnitine	Xenobiotics	Food Component/Plant	PAWKFSDYZWNWRA-SECBINFHSA-N	O=C(O[C@@H](C[N+](C)(C)C)CC([O-])=O)C1=CC=CO1	NA	NA
100016110	2-butenoylglycine	Lipid	Fatty Acid Metabolism (Acyl Glycine)	WWJXRJJBIVSSNF-NSCUHMNNSA-N	OC(CN([H])C(/C=C/C)=O)=O	NA	NA
100019794	hydroxy-CMPF*	Lipid	Fatty Acid, Dicarboxylate	OZOJARPUDFLESM-UHFFFAOYSA-N	CCC(O)C1=C(C)C(C(O)=O)=C(CCC(O)=O)O1	NA	NA
100019800	3-hydroxypalmitoylcarnitine	Lipid	Fatty Acid Metabolism (Acyl Carnitine, Hydroxy)	MHJOYNGEDDXLLU-UHFFFAOYSA-N	CCCCCCCCCCCCCC(O)CC(OC([N+](C)(C)C)CCC([O-])=O)=O	NA	HMDB0013336
100019801	3-hydroxyoleoylcarnitine	Lipid	Fatty Acid Metabolism (Acyl Carnitine, Hydroxy)	YBCVTTMMURGSEY-LMLDZDDJSA-N	CCCCCCCC/C=C\CCCCCC(O)CC(O[C@@H](C[N+](C)(C)C)CC([O-])=O)=O	NA	NA
100019884	trans-2-hexenoylglycine	Lipid	Fatty Acid Metabolism (Acyl Glycine)	AAPHATPOQGNLOZ-SNAWJCMRSA-N	CCC/C=C/C(NCC(O)=O)=O	NA	NA
100019892	2-hydroxyarachidate*	Lipid	Fatty Acid, Monohydroxy	CPLYLXYEVLGWFJ-UHFFFAOYSA-N	CCCCCCCCCCCCCCCCCCC(O)C(O)=O	NA	NA
100019957	N-stearoylserine*	Lipid	Endocannabinoid	CLHUCXCVFSEJRR-UHFFFAOYSA-N	CCCCCCCCCCCCCCCCCC(NC(C(O)=O)CO)=O	NA	NA
100019966	3-hydroxyoleate*	Lipid	Fatty Acid, Monohydroxy	MFBDGGFIQVOLTJ-MDZDMXLPSA-N	CCCCCCCC/C=C/CCCCCC(O)CC(O)=O	NA	NA
100019968	lyxonate	Carbohydrate	Pentose Metabolism	QXKAIJAYHKCRRA-PZGQECOJSA-N	OC[C@H](O)[C@@H](O)[C@@H](O)C(O)=O	NA	HMDB0060255
100019969	heptadecanedioate (C17-DC)	Lipid	Fatty Acid, Dicarboxylate	QCNWZROVPSVEJA-UHFFFAOYSA-N	OC(CCCCCCCCCCCCCCCC(O)=O)=O	NA	NA
100019972	dodecenedioate (C12:1-DC)*	Lipid	Fatty Acid, Dicarboxylate	OHCMUMNQAHNIEP-HNQUOIGGSA-N	OC(CCC/C=C/CCCCCC(O)=O)=O	NA	HMDB0000933
100019975	hexadecenedioate (C16:1-DC)*	Lipid	Fatty Acid, Dicarboxylate	IWTMSCUHCJHPPR-ACCUITESSA-N	O=C(O)CCCCCCCCCCCC/C=C/C(O)=O	NA	NA
100019978	octadecenedioate (C18:1-DC)	Lipid	Fatty Acid, Dicarboxylate	YDPSQMGOAILWPE-FYWRMAATSA-N	O=C(O)CCCCCCCCCCCCCC/C=C/C(O)=O	NA	NA
100019981	heptenedioate (C7:1-DC)*	Lipid	Fatty Acid, Dicarboxylate	OXQWBLJQOBXJPM-DUXPYHPUSA-N	OC(CCC/C=C/C(O)=O)=O	NA	NA
100019982	octadecadienedioate (C18:2-DC)*	Lipid	Fatty Acid, Dicarboxylate	ZKQNWTGXRAIVGG-PXELCPQFSA-N	O=C(O)CCCCCCCCCCCC/C=C/C=C/C(O)=O	NA	NA
100019984	glucuronide of C12H22O4 (1)*	Partially Characterized Molecules	Partially Characterized Molecules	NA	NA	NA	NA
100019985	glucuronide of C12H22O4 (2)*	Partially Characterized Molecules	Partially Characterized Molecules	NA	NA	NA	NA
100019990	glucuronide of C10H18O2 (1)*	Partially Characterized Molecules	Partially Characterized Molecules	NA	NA	NA	NA
100020004	3-carboxy-4-methyl-5-pentyl-2-furanpropionate (3-CMPFP)**	Lipid	Fatty Acid, Dicarboxylate	RIJDKRLRDVBUHJ-UHFFFAOYSA-N	OC(C1=C(CCC(O)=O)OC(CCCCC)=C1C)=O	NA	HMDB0061643
100020005	methylnaphthyl sulfate (1)*	Xenobiotics	Chemical	SBYDEYGHJXSIDV-UHFFFAOYSA-N	CC1=C(OS(=O)(O)=O)C=CC2=CC=CC=C21	NA	NA
100020006	methylnaphthyl sulfate (2)*	Xenobiotics	Chemical	SBYDEYGHJXSIDV-UHFFFAOYSA-N	CC1=C(OS(=O)(O)=O)C=CC2=CC=CC=C21	NA	NA
100020013	glucuronide of C10H18O2 (6)*	Partially Characterized Molecules	Partially Characterized Molecules	NA	NA	NA	NA
100020014	glucuronide of C10H18O2 (7)*	Partially Characterized Molecules	Partially Characterized Molecules	NA	NA	NA	NA
100020015	glucuronide of C10H18O2 (8)*	Partially Characterized Molecules	Partially Characterized Molecules	NA	NA	NA	NA
100020203	3-hydroxystachydrine*	Xenobiotics	Food Component/Plant	DJMIFDZBCUUQJN-NTSWFWBYSA-N	O[C@@H]1[C@H](C([O-])=O)[N+](C)(C)CC1	C10151	NA
100020204	N-acetyl-2-aminooctanoate*	Lipid	Fatty Acid, Amino	JJGNMSOJTSABGA-UHFFFAOYSA-N	OC(C(CCCCCC)N([H])C(C)=O)=O	NA	HMDB0059745
100020205	hydroxyasparagine**	Amino Acid	Alanine and Aspartate Metabolism	ZBYVTTSIVDYQSO-REOHCLBHSA-N	O=C(O)[C@@H](N)CC(NO)=O	C20631	HMDB32332
100020207	genistein sulfate*	Xenobiotics	Food Component/Plant	DKEIWIJUHWVGRC-UHFFFAOYSA-N	O=C1C(C(O)=C2)=C(C=C2OS(=O)(O)=O)OC=C1C(C=C3)=CC=C3O	NA	NA
100020208	perfluorooctanoate (PFOA)	Xenobiotics	Chemical	SNGREZUHAYWORS-UHFFFAOYSA-N	OC(C(F)(F)C(F)(F)C(F)(F)C(F)(F)C(F)(F)C(F)(F)C(F)(F)F)=O	NA	HMDB0059587
100020211	3-hydroxybutyroylglycine**	Lipid	Fatty Acid Metabolism (Acyl Glycine)	VMIWHQCIHIUYCS-UHFFFAOYSA-N	O=C(CC(O)C)NCC(O)=O	NA	NA
100020214	glyco-beta-muricholate**	Lipid	Primary Bile Acid Metabolism	ZQYUKJFJPJDMMR-PRRFOZOMSA-N	CC(C1CCC2C3[C@H]([C@H]([C@@]4(C[C@@H](CC[C@@]4(C3CC[C@]12C)C)O)[H])O)O)CCC(NCC(O)=O)=O	NA	NA
100020215	N-methylhydroxyproline**	Amino Acid	Urea cycle; Arginine and Proline Metabolism	FMIPNAUMSPFTHK-UHFFFAOYSA-N	OC1CN(C)C(C(O)=O)C1	NA	NA
100020217	N,N,N-trimethyl-alanylproline betaine (TMAP)	Amino Acid	Urea cycle; Arginine and Proline Metabolism	KXONJPJIFNGMCN-UHFFFAOYSA-N	O=C(C([N+](C)(C)C)C)N1CCCC1C([O-])=O	NA	HMDB0240365
100020219	3-formylindole	Xenobiotics	Food Component/Plant	OLNJUISKUQQNIM-UHFFFAOYSA-N	O=CC1=CNC2=CC=CC=C12	C08493	HMDB29737
100020241	gamma-glutamylcitrulline*	Peptide	Gamma-glutamyl Amino Acid	SCTJBDDLOROJJM-UHFFFAOYSA-N	NC(C(O)=O)CCC(NC(CCCNC(N)=O)C(O)=O)=O	NA	NA
100020253	glycine conjugate of C10H12O2*	Partially Characterized Molecules	Partially Characterized Molecules	NA	NA	NA	NA
100020254	glycine conjugate of C10H14O2 (1)*	Partially Characterized Molecules	Partially Characterized Molecules	NA	NA	NA	NA
100020259	glutamine conjugate of C7H12O2*	Partially Characterized Molecules	Partially Characterized Molecules	NA	NA	NA	NA
100020261	glutamine conjugate of C6H10O2 (1)*	Partially Characterized Molecules	Partially Characterized Molecules	NA	NA	NA	NA
100020262	glutamine conjugate of C6H10O2 (2)*	Partially Characterized Molecules	Partially Characterized Molecules	NA	NA	NA	NA
100020272	dihydroferulic acid sulfate	Xenobiotics	Food Component/Plant	UMCDODPBPQMWQP-UHFFFAOYSA-N	COC1=C(OS(=O)(O)=O)C=CC(CCC(O)=O)=C1	NA	HMDB0041724
100020276	sphingomyelin (d17:1/14:0, d16:1/15:0)*	Lipid	Sphingomyelins	VDFACZRLDXDTEB-WSYRTZMQSA-N	CCCCCCCCCCC/C=C/[C@@H](O)[C@@H](NC(CCCCCCCCCCCCCC)=O)COP(OCC[N+](C)(C)C)([O-])=O	NA	NA
100020343	tetradecadienoate (14:2)*	Lipid	Long Chain Polyunsaturated Fatty Acid (n3 and n6)	HXHZGHRLVRFQDR-HZJYTTRNSA-N	OC(CCC/C=C\C/C=C\CCCCC)=O	NA	HMDB0000560
100020360	8-methoxykynurenate	Amino Acid	Tryptophan Metabolism	BXZSKDOPGDPDEG-UHFFFAOYSA-N	OC1=CC(C(O)=O)=NC(C1=CC=C2)=C2OC	C05830	HMDB0060426
100020361	3-amino-2-piperidone	Amino Acid	Urea cycle; Arginine and Proline Metabolism	YCCMTCQQDULIFE-UHFFFAOYSA-N	NC1CCCNC1=O	NA	HMDB0000323
100020371	N,N-dimethylalanine	Amino Acid	Alanine and Aspartate Metabolism	QCYOIFVBYZNUNW-BYPYZUCNSA-N	C[C@@](C(O)=O)(N(C)C)[H]	NA	NA
100020372	3-indoleglyoxylic acid	Xenobiotics	Food Component/Plant	DWLVFWDCSFTDOD-UHFFFAOYSA-N	OC(C(C1=CNC2=C1C=CC=C2)=O)=O	NA	NA
100020377	ethyl beta-glucopyranoside	Xenobiotics	Food Component/Plant	WYUFTYLVLQZQNH-JAJWTYFOSA-N	O[C@H]([C@H]1O)[C@@H]([C@@H](CO)O[C@H]1OCC)O	NA	HMDB0029968
100020378	2-hydroxysebacate	Lipid	Fatty Acid, Dicarboxylate	LPIOYESQKJFWPQ-UHFFFAOYSA-N	OC(C(O)=O)CCCCCCCC(O)=O	NA	HMDB0000424
100020407	enterolactone sulfate	Xenobiotics	Food Component/Plant	CGSFDOCYHBJLFW-WMLDXEAASA-N	O=C([C@@]1(CC2=CC(OS(=O)(O)=O)=CC=C2)[H])OC[C@@]1(CC3=CC(O)=CC=C3)[H]	NA	HMDB0240506,HMDB0240505
100020409	ascorbic acid 3-sulfate*	Cofactors and Vitamins	Ascorbate and Aldarate Metabolism	FBFZPSQPKNIVMT-ZAFYKAAXSA-N	O=C1O[C@@]([C@@H](O)CO)([H])C(OS(=O)(O)=O)=C1O	NA	NA
100020410	3-hydroxyhippurate sulfate	Xenobiotics	Benzoate Metabolism	SBLCKJXUMHOIBU-UHFFFAOYSA-N	O=C(NCC(O)=O)C1=CC(OS(=O)(O)=O)=CC=C1	NA	NA
100020414	6-bromotryptophan	Amino Acid	Tryptophan Metabolism	OAORYCZPERQARS-UHFFFAOYSA-N	Brc1ccc2c(CC(N)C(O)=O)c[nH]c2c1	NA	NA
100020417	N6,N6-dimethyllysine	Amino Acid	Lysine Metabolism	XXEWFEBMSGLYBY-ZETCQYMHSA-N	OC([C@@H](N)CCCCN(C)C)=O	C05545	HMDB0013287
100020478	dodecadienoate (12:2)*	Lipid	Fatty Acid, Dicarboxylate	QHRHXXRXWDTFLI-HZJYTTRNSA-N	CCCCC/C=C\C/C=C\CC(O)=O	NA	NA
100020479	indoleacetoylcarnitine*	Amino Acid	Tryptophan Metabolism	PBMNAYVZYLZVKC-UHFFFAOYSA-N	O=C(OC(C[N+](C)(C)C)CC([O-])=O)CC1=CNC2=CC=CC=C12	NA	NA
100020487	N-acetyl-isoputreanine	Amino Acid	Polyamine Metabolism	YGIAGXACEXFIDU-UHFFFAOYSA-N	O=C(C)NCCCNCCCC(O)=O	NA	NA
100020491	glucuronide of piperine metabolite C17H21NO3 (3)*	Xenobiotics	Food Component/Plant	NA	NA	NA	NA
100020492	glucuronide of piperine metabolite C17H21NO3 (4)*	Xenobiotics	Food Component/Plant	NA	NA	NA	NA
100020493	glucuronide of piperine metabolite C17H21NO3 (5)*	Xenobiotics	Food Component/Plant	NA	NA	NA	NA
100020496	sulfate of piperine metabolite C16H19NO3 (2)*	Xenobiotics	Food Component/Plant	NA	NA	NA	NA
100020497	sulfate of piperine metabolite C16H19NO3 (3)*	Xenobiotics	Food Component/Plant	NA	NA	NA	NA
100020502	sulfate of piperine metabolite C18H21NO3 (1)*	Xenobiotics	Food Component/Plant	NA	NA	NA	NA
100020504	sulfate of piperine metabolite C18H21NO3 (3)*	Xenobiotics	Food Component/Plant	NA	NA	NA	NA
100020514	N-acetyltheanine	Xenobiotics	Food Component/Plant	STZOUWQDQRPMBI-ZETCQYMHSA-N	O=C(NCC)CC[C@@H](C(O)=O)NC(C)=O	NA	NA
100020515	2-naphthol sulfate	Xenobiotics	Chemical	HXEZIDSFDHEIIQ-UHFFFAOYSA-N	O=S(OC1=CC=C(C=CC=C2)C2=C1)(O)=O	NA	NA
100020519	(2,4 or 2,5)-dimethylphenol sulfate	Xenobiotics	Food Component/Plant	CLCCTVXAPVYLKM-UHFFFAOYSA-N	CC1=CC=C(C)C(OS(=O)(O)=O)=C1	NA	NA
100020536	4-ethylcatechol sulfate	Xenobiotics	Benzoate Metabolism	KHZCNGJFSKSSIJ-UHFFFAOYSA-N	OC1=CC=C(CC)C=C1OS(=O)(O)=O	NA	NA
100020541	11beta-hydroxyandrosterone glucuronide	Lipid	Androgenic Steroids	BRPLOVMHAFXVOQ-HXVIYJDASA-N	C[C@]12CC[C@@H](OC3C(O)C(O)C(O)C(C(O)=O)O3)C[C@]1([H])CC[C@]4([H])[C@]2([H])[C@@H](O)C[C@@]5(C)[C@@]4([H])CCC5=O	NA	HMDB0010351
100020542	11beta-hydroxyetiocholanolone glucuronide*	Lipid	Androgenic Steroids	BRPLOVMHAFXVOQ-KXVRARTKSA-N	O[C@@H]1[C@@]2([H])[C@](CCC3[C@]2(C)CC[C@H](O[C@@H]4O[C@H](C(O)=O)[C@@H](O)[C@H](O)[C@H]4O)C3)([H])[C@@]5([H])[C@](C(CC5)=O)(C)C1	NA	NA
100020545	N2-acetyl,N6,N6-dimethyllysine	Amino Acid	Lysine Metabolism	UNPVIYLDJYPILW-VIFPVBQESA-N	OC([C@@H](NC(C)=O)CCCCN(C)C)=O	NA	NA
100020546	N2-acetyl,N6-methyllysine	Amino Acid	Lysine Metabolism	MKWKYAGEJHBUOX-QMMMGPOBSA-N	OC([C@@H](NC(C)=O)CCCCNC)=O	NA	NA
100020548	21-hydroxypregnanolone monosulfate (2)	Lipid	Pregnenolone Steroids	NAZGRBPLFCORNW-VTBMCCKRSA-N	C[C@]12CC[C@H](OS(=O)(O)=O)C[C@]1([H])CC[C@]3([H])[C@]2([H])CC[C@@]4(C)[C@@]3([H])CC[C@]4([H])C(CO)=O	NA	NA
100020549	cholic acid glucuronide	Lipid	Primary Bile Acid Metabolism	RBLDVEUUCHVWMW-LFKDYQRZSA-N	O[C@H]1[C@@]2([H])[C@]3([H])CC[C@H]([C@H](C)CCC(O)=O)[C@@]3(C)[C@@H](O)C[C@]2([H])[C@@]4(C)CC[C@@H](OC5C(O)C(O)C(O)C(C(O)=O)O5)CC4C1	NA	HMDB0002577
100020550	deoxycholic acid glucuronide	Lipid	Secondary Bile Acid Metabolism	NNEIBJNHWVDJBA-WOSXBVGSSA-N	O[C@H]1C[C@]2([H])[C@@]3(C)CC[C@@H](OC4C(O)C(O)C(O)C(C(O)=O)O4)CC3CC[C@@]2([H])[C@]5([H])CC[C@H]([C@H](C)CCC(O)=O)[C@@]15C	NA	NA
100020578	4-allylcatechol sulfate	Xenobiotics	Benzoate Metabolism	USWXDXYEVISELK-UHFFFAOYSA-N	OS(OC1=CC=C(CC=C)C=C1O)(=O)=O	NA	NA
100020585	2-hydroxyfluorene sulfate	Xenobiotics	Tobacco Metabolite	ZAEQSKSORYMOAE-UHFFFAOYSA-N	O=S(OC1=CC=C2C(CC3=C2C=CC=C3)=C1)(O)=O	NA	NA
100020591	3-hydroxypyridine glucuronide	Xenobiotics	Chemical	IOLHQSZMUUGACW-UHFFFAOYSA-N	OC(C1OC(OC2=CC=CN=C2)C(O)C(O)C1O)=O	NA	NA
100020610	triclosan sulfate	Xenobiotics	Drug - Antibiotic	ZPFYUMPBKRRSTR-UHFFFAOYSA-N	ClC1=CC(Cl)=CC=C1OC2=C(OS(O)(=O)=O)C=C(Cl)C=C2	NA	HMDB0061387
100020622	methyl vanillate sulfate	Xenobiotics	Food Component/Plant	IWRNHPTWPBSQSA-UHFFFAOYSA-N	OS(OC1=CC=C(C(OC)=O)C=C1OC)(=O)=O	NA	NA
100020631	4-methylhexanoylglutamine	Lipid	Fatty Acid Metabolism (Acyl Glutamine)	VCZLDSLBUPQMCV-UHFFFAOYSA-N	CCC(C)CCC(NC(CCC(N)=O)C(O)=O)=O	NA	NA
100020819	glycoursodeoxycholic acid sulfate (1)	Lipid	Secondary Bile Acid Metabolism	DKXXSIJHWWVNMO-XROMFQGDSA-N	[H][C@@]12[C@@]3(C)CC[C@@H](OS(=O)(O)=O)C[C@@]3([H])C[C@H](O)[C@@]1([H])[C@]4([H])CC[C@]([H])([C@H](C)CCC(NCC(O)=O)=O)[C@@]4(C)CC2	NA	NA
100020820	glycoursodeoxycholic acid sulfate (2)	Lipid	Secondary Bile Acid Metabolism	DKXXSIJHWWVNMO-XROMFQGDSA-N	[H][C@@]12[C@@]3(C)CC[C@@H](OS(=O)(O)=O)C[C@@]3([H])C[C@H](O)[C@@]1([H])[C@]4([H])CC[C@]([H])([C@H](C)CCC(NCC(O)=O)=O)[C@@]4(C)CC2	NA	NA
100020822	dihydrocaffeate sulfate (2)	Xenobiotics	Food Component/Plant	WEPNMLSXEATIJK-UHFFFAOYSA-N	OC1=CC(CCC(O)=O)=CC=C1OS(O)(=O)=O	NA	NA
100020823	lithocholate sulfate (1)	Lipid	Secondary Bile Acid Metabolism	AXDXVEYHEODSPN-HVATVPOCSA-N	[H][C@@]12[C@@]3(C)CC[C@@H](OS(=O)(O)=O)C[C@@]3([H])CC[C@@]1([H])[C@]4([H])CC[C@]([H])([C@H](C)CCC(O)=O)[C@@]4(C)CC2	NA	NA
100020824	lithocholic acid sulfate (2)	Lipid	Secondary Bile Acid Metabolism	AXDXVEYHEODSPN-HVATVPOCSA-N	[H][C@@]12[C@@]3(C)CC[C@@H](OS(=O)(O)=O)C[C@@]3([H])CC[C@@]1([H])[C@]4([H])CC[C@]([H])([C@H](C)CCC(O)=O)[C@@]4(C)CC2	NA	NA
100020825	3-hydroxyhexanoylcarnitine (1)	Lipid	Fatty Acid Metabolism (Acyl Carnitine, Hydroxy)	VYEONLJQPYRKAN-UHFFFAOYSA-N	C[N+](C)(C)CC(OC(CC(O)CCC)=O)CC([O-])=O	NA	NA
100020827	3-(methylthio)acetaminophen sulfate*	Xenobiotics	Drug - Analgesics, Anesthetics	VOXWKXZBPMQUJH-UHFFFAOYSA-N	CSC1=CC(NC(C)=O)=CC=C1OS(O)(=O)=O	NA	NA
100020833	2-ketocaprylate	Amino Acid	Leucine, Isoleucine and Valine Metabolism	GPPUPQFYDYLTIY-UHFFFAOYSA-N	CCCCCCC(C(O)=O)=O	NA	HMDB13211
100020837	2,6-dihydroxybenzoic acid	Xenobiotics	Drug - Topical Agents	AKEUNCKRJATALU-UHFFFAOYSA-N	OC(C1=C(O)C=CC=C1O)=O	NA	HMDB0013676
100020842	N,N-dimethyl-5-aminovalerate	Amino Acid	Lysine Metabolism	UYZSNVLEDLCWGU-UHFFFAOYSA-N	CN(C)CCCCC(O)=O	NA	NA
100020844	tauroursodeoxycholic acid sulfate (1)	Lipid	Secondary Bile Acid Metabolism	GLVWZDCWCRWVFM-LBSADWJPSA-N	[H][C@@]12[C@@]3(C)CC[C@@H](OS(=O)(O)=O)C[C@@]3([H])C[C@H](O)[C@@]1([H])[C@]4([H])CC[C@]([H])([C@H](C)CCC(NCCS(=O)(O)=O)=O)[C@@]4(C)CC2	NA	NA
100020851	3-ethylcatechol sulfate (1)	Xenobiotics	Food Component/Plant	NUPWKYZXNXCOHY-UHFFFAOYSA-N	CCC1=C(OS(=O)(O)=O)C(O)=CC=C1	NA	NA
100020852	3-ethylcatechol sulfate (2)	Xenobiotics	Food Component/Plant	NUPWKYZXNXCOHY-UHFFFAOYSA-N	CCC1=C(OS(=O)(O)=O)C(O)=CC=C1	NA	NA
100020853	4-acetylcatechol sulfate (1)	Xenobiotics	Food Component/Plant	RRWBOGSYNDIRNR-UHFFFAOYSA-N	OC1=CC=C(C(C)=O)C=C1OS(=O)(O)=O	NA	NA
100020854	4-acetylcatechol sulfate (2)	Xenobiotics	Food Component/Plant	RRWBOGSYNDIRNR-UHFFFAOYSA-N	OC1=CC=C(C(C)=O)C=C1OS(=O)(O)=O	NA	NA
100020859	12-ketolithocholate	Lipid	Secondary Bile Acid Metabolism	CVNYHSDFZXHMMJ-VPUMZWJWSA-N	O=C1[C@@]([C@]([C@H](C)CCC(O)=O)([H])CC2)(C)[C@]2([H])[C@@]3([H])[C@@](C1)([H])[C@](CC[C@H]4O)(C)[C@](C4)([H])CC3	NA	HMDB0000328
100020893	2,3-dihydroxy-5-methylthio-4-pentenoate (DMTPA)*	Amino Acid	Methionine, Cysteine, SAM and Taurine Metabolism	XMZBEAXQGSBWLG-NSCUHMNNSA-N	OC(C(O)=O)C(O)/C=C/SC	NA	HMDB0240388
100020908	Fibrinopeptide B (1-13)**	Peptide	Fibrinogen Cleavage Peptide	CCYANGYMJWBLQM-UHFFFAOYSA-N	OC(C(C)NC(C(CO)NC(C(CC1=CC=CC=C1)NC(C(CC2=CC=CC=C2)NC(CNC(C(CCC(O)=O)NC(C(CCC(O)=O)NC(C(CC(N)=O)NC(C(CC(O)=O)NC(C(CC(N)=O)NC(C(C(C)C)NC(CNC(C(CC3)NC3=O)=O)=O)=O)=O)=O)=O)=O)=O)=O)=O)=O)=O)=O	NA	NA
100020973	5-hydroxy-2-methylpyridine sulfate	Xenobiotics	Chemical	UAQAOMYUJQVGMD-UHFFFAOYSA-N	CC1=NC=C(OS(=O)(O)=O)C=C1	NA	NA
100020975	3-hydroxy-2-methylpyridine sulfate	Xenobiotics	Chemical	GOXQGRHDLROYBT-UHFFFAOYSA-N	CC1=NC=CC=C1OS(=O)(O)=O	NA	NA
100021000	hydroxypalmitoyl sphingomyelin (d18:1/16:0(OH))**	Lipid	Sphingomyelins	FAVAZPKFPKOYCT-VTAPXIELSA-N	CCCCCCCCCCCCCCC(O)C(N[C@@H](COP([O-])(OCC[N+](C)(C)C)=O)[C@@H](/C=C/CCCCCCCCCCCCC)O)=O	NA	NA
100021012	5-hydroxymethyl-2-furoylcarnitine*	Xenobiotics	Food Component/Plant	PKECGHXYZFBIDX-UHFFFAOYSA-N	OCC1=CC=C(C(OC(CC([O-])=O)C[N+](C)(C)C)=O)O1	NA	NA
100021093	taurochenodeoxycholic acid 3-sulfate	Lipid	Secondary Bile Acid Metabolism	IJHJZQKOSUFQCX-WZJRQFJBSA-N	[H][C@@](CCC(NCCS(O)(=O)=O)=O)([C@]1(CC[C@]2([C@@]3([C@@H](C[C@@]4(C[C@H](S(O)(=O)=O)CC[C@@]4([C@]3(C[C@H]([C@]12C)O)[H])C)[H])O)[H])[H])[H])C	NA	HMDB0002486
100021100	tetradecadienedioate (C14:2-DC)*	Lipid	Fatty Acid, Dicarboxylate	MUFSRLVOUKHPIZ-OVYZBVKCSA-N	O=C(O)CCC/C=C\C/C=C\CCCCC(O)=O	NA	NA
100021103	pregnenetriol sulfate*	Lipid	Pregnenolone Steroids	HIYOTPJZDPVBTL-HXOPQMAFSA-N	O[C@H]1C2=C[C@@H](OS(=O)(O)=O)CC[C@]2(C)C3CC[C@@]4(C)C(CCC4[C@H](O)C)C3C1	NA	NA
100021104	pregnenetriol disulfate*	Lipid	Pregnenolone Steroids	KANYWSIUKWPEOE-HXOPQMAFSA-N	C[C@]12CC[C@H](OS(=O)(O)=O)C=C1[C@H](OS(=O)(O)=O)CC3C2CC[C@@]4(C)C3CCC4[C@H](O)C	NA	NA
100021105	eicosenedioate (C20:1-DC)*	Lipid	Fatty Acid, Dicarboxylate	NZLFRLCYQVOISV-IWQZZHSRSA-N	OC(CCCCCCCCC/C=C\CCCCCCCC(O)=O)=O	NA	NA
100021123	hydroxy-N6,N6,N6-trimethyllysine*	Amino Acid	Lysine Metabolism	ZRJHLGYVUCPZNH-MQWKRIRWSA-N	[O-]C([C@@H](N)C(O)CCC[N+](C)(C)C)=O	NA	NA
100021131	undecenoylcarnitine (C11:1)	Lipid	Fatty Acid Metabolism (Acyl Carnitine, Monounsaturated)	FVOVZEONZTWNTC-OUKQBFOZSA-N	CCCCCCCC/C=C/C(OC(CC([O-])=O)C[N+](C)(C)C)=O	NA	NA
100021136	3-decenoylcarnitine	Lipid	Fatty Acid Metabolism (Acyl Carnitine, Monounsaturated)	YMJNFVUJNDWLND-ZHACJKMWSA-N	O=C(C/C([H])=C(CCCCCC)\[H])OC(CC([O-])=O)C[N+](C)(C)C	NA	NA
100021138	4-methylnonanoylcarnitine	Lipid	Fatty Acid Metabolism (Acyl Carnitine, Medium Chain)	IQJMCBGYXMVJGG-UHFFFAOYSA-N	CC(CCCCC)CCC(OC(CC([O-])=O)C[N+](C)(C)C)=O	NA	NA
100021141	3-hydroxydecanoylcarnitine	Lipid	Fatty Acid Metabolism (Acyl Carnitine, Hydroxy)	VCRSQDIROUELAR-UHFFFAOYSA-N	OC(CCCCCCC)CC(OC(CC([O-])=O)C[N+](C)(C)C)=O	NA	HMDB0061636
100021162	palmitoyl-sphingosine-phosphoethanolamine (d18:1/16:0)	Lipid	Ceramide PEs	JTVNQMOIYKXJKF-WSYRTZMQSA-N	CCCCCCCCCCCCC/C=C/[C@@]([H])(O)[C@@]([H])(NC(CCCCCCCCCCCCCCC)=O)COP(O)(OCCN)=O	NA	NA
100021198	picolinoylglycine	Lipid	Fatty Acid Metabolism (Acyl Glycine)	MNYZGNSHBPLAFN-UHFFFAOYSA-N	O=C(C1=CC=CC=N1)N([H])CC(O)=O	NA	HMDB0059766
100021208	4-vinylcatechol sulfate	Xenobiotics	Benzoate Metabolism	ILVXQMHYFMBCMJ-UHFFFAOYSA-N	C=CC(C=C1O)=CC=C1OS(=O)(O)=O	NA	NA
100021210	Urolithin B glucuronide	Xenobiotics	Bacterial/Fungal	MHBWCULXQBVPQT-KSPMYQCISA-N	O=C(O1)C2=C(C3=C1C=C(O[C@](O[C@](C(O)=O)([C@@](O)([C@@]4(O)[H])[H])[H])([C@@]4(O)[H])[H])C=C3)C=CC=C2	NA	HMDB41787
100021220	succinoyltaurine	Amino Acid	Methionine, Cysteine, SAM and Taurine Metabolism	SBQWITJAJITAMM-UHFFFAOYSA-N	OC(CCC(NCCS(=O)(O)=O)=O)=O	NA	NA
100021261	leucylhydroxyproline*	Peptide	Dipeptide Derivative	JCCZCUUYYHWRGX-UHFFFAOYSA-N	NC(CC(C)C)C(N1C(C(O)=O)CC(O)C1)=O	NA	HMDB0028930
100021324	3,5-dichloro-2,6-dihydroxybenzoic acid	Xenobiotics	Chemical	KLXACYSQYFWVLM-UHFFFAOYSA-N	ClC1=C(O)C(C(O)=O)=C(O)C(Cl)=C1	NA	NA
100021331	metabolonic lactone sulfate	Partially Characterized Molecules	Partially Characterized Molecules	IJIWKJRHDDIJKI-MVCMDAJNSA-N	CC1(C)C(OS(O)(=O)=O)CCC2(C)C1CC[C@]3(C)[C@H]2CC[C@@H]3C4(C)OC(CC4)=O	NA	NA
100021363	vanillic acid glycine	Xenobiotics	Food Component/Plant	LOODYTDRRBLQNH-UHFFFAOYSA-N	OC1=CC=C(C=C1OC)C(NCC(O)=O)=O	NA	HMDB0060026
100021372	2-hydroxy-4-(methylthio)butanoic acid	Amino Acid	Methionine, Cysteine, SAM and Taurine Metabolism	ONFOSYPQQXJWGS-UHFFFAOYSA-N	CSCCC(O)C(O)=O	NA	HMDB0037115
100021374	branched chain 14:0 dicarboxylic acid**	Lipid	Fatty Acid, Dicarboxylate	JUODHHFNSQAXKF-UHFFFAOYSA-N	CCCCCC(CCCC(O)=O)CCCC(O)=O	NA	NA
100021467	pentose acid*	Partially Characterized Molecules	Partially Characterized Molecules	NA	NA	C00803	HMDB0000892
100021472	N-succinyl-phenylalanine	Amino Acid	Phenylalanine Metabolism	CWAGPBPLOYGROC-UHFFFAOYSA-N	OC(CCC(NC(CC1=CC=CC=C1)C(O)=O)=O)=O	NA	NA
100021478	1-methyl-5-imidazolelactate	Amino Acid	Histidine Metabolism	MXETUSMIYKMMAT-UHFFFAOYSA-N	CN1C=NC=C1CC(O)C(O)=O	NA	NA
100021485	feruloylquinate (1)	Xenobiotics	Food Component/Plant	RAGZUCNPTLULOL-KQJPBSFVSA-N	O[C@@](C[C@H]1O)(C(O)=O)C[C@H]([C@H]1O)OC(/C=C/C(C=C2)=CC(OC)=C2O)=O	NA	NA
100021488	feruloylquinate (4)	Xenobiotics	Food Component/Plant	RAGZUCNPTLULOL-KQJPBSFVSA-N	O[C@@](C[C@H]1O)(C(O)=O)C[C@H]([C@H]1O)OC(/C=C/C(C=C2)=CC(OC)=C2O)=O	NA	NA
100021502	(2 or 3)-decenoate (10:1n7 or n8)	Lipid	Medium Chain Fatty Acid	WXBXVVIUZANZAU-CMDGGOBGSA-N	CCCCCCC/C=C/C(O)=O	NA	NA
100021528	3-(2-methoxyethoxy)propanoic acid	Xenobiotics	Chemical	KWMXBFIAGYXCCC-UHFFFAOYSA-N	COCCOCCC(O)=O	NA	NA
100021530	S-carboxyethylcysteine	Amino Acid	Methionine, Cysteine, SAM and Taurine Metabolism	CAMXXPUSAROUCX-BYPYZUCNSA-N	SC[C@@H](C(O)=O)NCCC(O)=O	NA	NA
100021538	dibutyl sulfosuccinate	Xenobiotics	Chemical	YPDHMBTYUUZFOA-UHFFFAOYSA-N	CCCCOC(CC(S(=O)(O)=O)C(OCCCC)=O)=O	NA	NA
100021647	isoursodeoxycholate sulfate (1)	Lipid	Secondary Bile Acid Metabolism	WHMOBEGYTDWMIG-DNMBCGTGSA-N	O[C@@H]1[C@]2([H])[C@@](CC[C@@]3(C)[C@@]2([H])CC[C@]3([H])[C@H](C)CCC(O)=O)([H])[C@@]4(C)CC[C@H](OS(=O)(O)=O)C[C@@]4([H])C1	NA	NA
100021650	chenodeoxycholic acid sulfate (1)	Lipid	Primary Bile Acid Metabolism	WHMOBEGYTDWMIG-BSWAIDMHSA-N	O[C@H]1[C@]2([H])[C@@](CC[C@@]3(C)[C@@]2([H])CC[C@]3([H])[C@H](C)CCC(O)=O)([H])[C@@]4(C)CC[C@@H](OS(=O)(O)=O)C[C@@]4([H])C1	NA	HMDB0002522
100021666	branched-chain, straight-chain, or cyclopropyl 10:1 fatty acid (1)*	Partially Characterized Molecules	Partially Characterized Molecules	NIFITBVFNGQSNA-SOFGYWHQSA-N	CC(C)CCCC/C=C/C(O)=O	NA	NA
100021667	branched-chain, straight-chain, or cyclopropyl 10:1 fatty acid (2)*	Partially Characterized Molecules	Partially Characterized Molecules	NIFITBVFNGQSNA-SOFGYWHQSA-N	CC(C)CCCC/C=C/C(O)=O	NA	NA
100021673	citronellic acid	Lipid	Fatty Acid, Branched	GJWSUKYXUMVMGX-UHFFFAOYSA-N	O=C(CC(C)CC/C=C(C)/C)O	C16462	HMDB35837
100021678	carnitine of C10H14O2 (5)*	Partially Characterized Molecules	Partially Characterized Molecules	NA	NA	NA	NA
100021686	4-ethyl-2-methoxyphenol sulfate	Xenobiotics	Food Component/Plant	MKBJQFWSHNXYFZ-UHFFFAOYSA-N	CCC1=CC(OC)=C(OS(=O)(O)=O)C=C1	NA	NA
100021707	3-bromo-5-chloro-2,6-dihydroxybenzoic acid*	Xenobiotics	Chemical	AJSVSHDVMDXRFN-UHFFFAOYSA-N	OC(C1=C(O)C(Cl)=CC(Br)=C1O)=O	NA	NA
100021709	branched-chain, straight-chain, or cyclopropyl 12:1 fatty acid*	Partially Characterized Molecules	Partially Characterized Molecules	FQSFPMAZIOPKLO-JXMROGBWSA-N	OC(/C=C/CCCC(C)CCCC)=O	NA	NA
100021711	decadienedioic acid (C10:2-DC)**	Lipid	Fatty Acid, Dicarboxylate	FRWVXIATCBRYHA-KPMZXABDSA-N	OC(/C=C/C=C/CCCCC(O)=O)=O	NA	NA
100021712	deoxycholic acid 12-sulfate*	Lipid	Secondary Bile Acid Metabolism	GMRIQHBJNVMHJA-LLQZFEROSA-N	O[C@H]1C[C@]2([H])[C@]([C@@]3([H])C[C@H](OS(O)(=O)=O)[C@@]4(C)[C@](CC[C@@]4([C@H](C)CCC(O)=O)[H])([H])[C@]3([H])CC2)(C)CC1	NA	NA
100021726	GlcNAc sulfate conjugate of C21H34O2 steroid**	Partially Characterized Molecules	Partially Characterized Molecules	NA	NA	NA	NA
100021727	cis-3,4-methyleneheptanoate	Lipid	Fatty Acid, Branched	VFMNSFWBDMRNLJ-BQBZGAKWSA-N	O=C(C[C@@]1([H])[C@@](C1)([H])CCC)O	NA	NA
100021728	cis-3,4-methyleneheptanoylcarnitine	Lipid	Fatty Acid Metabolism (Acyl Carnitine, Medium Chain)	LNGSHJPPGDBEPT-VYAYZGMFSA-N	O=C(C[C@@]1([H])[C@@](C1)([H])CCC)OC(CC([O-])=O)C[N+](C)(C)C	NA	NA
100021760	N-acetyl-2-aminoadipate	Amino Acid	Lysine Metabolism	FTTGAAZKBNZDCZ-LURJTMIESA-N	CC(N[C@@](CCCC(O)=O)(C(O)=O)[H])=O	C12986	NA
100021784	4-chlorobenzoic acid	Xenobiotics	Chemical	XRHGYUZYPHTUJZ-UHFFFAOYSA-N	O=C(O)C1=CC=C(Cl)C=C1	C02370	NA
100021839	2-methoxyhydroquinone sulfate (1)	Xenobiotics	Benzoate Metabolism	LEJCLCZOTCOTQE-UHFFFAOYSA-N	OC1=CC=C(OS(=O)(O)=O)C=C1OC	NA	NA
100021840	2-methoxyhydroquinone sulfate (2)	Xenobiotics	Benzoate Metabolism	DQJWAJBJWZYKLK-UHFFFAOYSA-N	OC1=CC=C(OS(=O)(O)=O)C(OC)=C1	NA	NA
100021918	2,4-di-tert-butylphenol	Xenobiotics	Chemical	ICKWICRCANNIBI-UHFFFAOYSA-N	CC(C)(c1cc(C(C)(C)C)c(O)cc1)C	NA	NA
100021990	3-hydroxyoctanoylcarnitine (1)	Lipid	Fatty Acid Metabolism (Acyl Carnitine, Hydroxy)	RCXSFDNDEVSQNG-UHFFFAOYSA-N	[O-]C(CC(OC(C(O)CCCCCC)=O)C[N+](C)(C)C)=O	NA	NA
100021991	3-hydroxyoctanoylcarnitine (2)	Lipid	Fatty Acid Metabolism (Acyl Carnitine, Hydroxy)	RCXSFDNDEVSQNG-UHFFFAOYSA-N	[O-]C(CC(OC(C(O)CCCCCC)=O)C[N+](C)(C)C)=O	NA	NA
100021992	cis-3,4-methyleneheptanoylglycine	Lipid	Fatty Acid Metabolism (Acyl Glycine)	FFFQOVJTIDIKQJ-YUMQZZPRSA-N	O=C(NCC(O)=O)C[C@@H]1C[C@@H]1CCC	NA	NA
100022003	bilirubin degradation product, C16H18N2O5 (1)**	Partially Characterized Molecules	Partially Characterized Molecules	NA	NA	NA	NA
100022004	bilirubin degradation product, C16H18N2O5 (2)**	Partially Characterized Molecules	Partially Characterized Molecules	NA	NA	NA	NA
100022005	bilirubin degradation product, C17H18N2O4 (1)**	Partially Characterized Molecules	Partially Characterized Molecules	NA	NA	NA	NA
100022006	bilirubin degradation product, C17H18N2O4 (2)**	Partially Characterized Molecules	Partially Characterized Molecules	NA	NA	NA	NA
100022007	bilirubin degradation product, C17H18N2O4 (3)**	Partially Characterized Molecules	Partially Characterized Molecules	NA	NA	NA	NA
100022008	bilirubin degradation product, C17H20N2O5 (1)**	Partially Characterized Molecules	Partially Characterized Molecules	NA	NA	NA	NA
100022009	bilirubin degradation product, C17H20N2O5 (2)**	Partially Characterized Molecules	Partially Characterized Molecules	NA	NA	NA	NA
100022013	tetrahydrocortisol glucuronide	Lipid	Corticosteroids	OZINUFSVVJAFHD-LUPKFNMHSA-N	[H][C@@]12[C@@]3(C)CC[C@@H](OC4OC(C(O)=O)C(O)C(O)C4O)C[C@@]3([H])CC[C@@]1([H])[C@]5([H])CC[C@@](C(CO)=O)(O)[C@@]5(C)C[C@@H]2O	NA	NA
100022014	bilirubin degradation product, C16H18N2O5 (3)**	Partially Characterized Molecules	Partially Characterized Molecules	NA	NA	NA	NA
100022015	bilirubin degradation product, C16H18N2O5 (4)**	Partially Characterized Molecules	Partially Characterized Molecules	NA	NA	NA	NA
100022041	N,N-dimethyl-pro-pro	Peptide	Modified Peptides	VOWFCBSRZKGKTF-UHFFFAOYSA-N	O=C(N1CCCC1C([O-])=O)C2CCC[N+]2(C)C	NA	NA
100022120	oxindolylalanine	Amino Acid	Tryptophan Metabolism	YLEQTOAIAOPFBY-UHFFFAOYSA-N	OC(C(N)(C)N(C1=C(C2)C=CC=C1)C2=O)=O	NA	NA
100022127	tetrahydrocortisone glucuronide (5)	Lipid	Corticosteroids	QUOCEDQXFGCYTL-QMELEVSMSA-N	[H][C@@]12C[C@H](OC3C(O)C(O)C(O)C(C(O)=O)O3)CC[C@]1(C)[C@@]([C@@]4([H])CC2)([H])C(C[C@@]5(C)[C@@]4([H])CC[C@]5(O)C(CO)=O)=O	NA	NA
100022172	perfluorohexanesulfonate (PFHxS)	Xenobiotics	Chemical	QZHDEAJFRJCDMF-UHFFFAOYSA-N	FC(F)(F)C(F)(F)C(F)(F)C(F)(F)C(F)(F)C(F)(F)S(=O)(O)=O	NA	HMDB0094700
100022475	menthol glucuronide	Xenobiotics	Food Component/Plant	CLJGMBYGTHRUNF-PJQJKGEDSA-N	C[C@@H]1CC[C@@H](C(C)C)[C@H](O[C@H]2[C@H](O)[C@@H](O)[C@H](O)[C@@H](C(O)=O)O2)C1	NA	NA
999907765	X-07765	NA	NA	NA	NA	NA	NA
999910458	X-10458	NA	NA	NA	NA	NA	NA
999911299	X-11299	NA	NA	NA	NA	NA	NA
999911308	X-11308	NA	NA	NA	NA	NA	NA
999911315	X-11315	NA	NA	NA	NA	NA	NA
999911372	X-11372	NA	NA	NA	NA	NA	NA
999911378	X-11378	NA	NA	NA	NA	NA	NA
999911381	X-11381	NA	NA	NA	NA	NA	NA
999911407	X-11407	NA	NA	NA	NA	NA	NA
999911444	X-11444	NA	NA	NA	NA	NA	NA
999911470	X-11470	NA	NA	NA	NA	NA	NA
999911478	X-11478	NA	NA	NA	NA	NA	NA
999911483	X-11483	NA	NA	NA	NA	NA	NA
999911632	X-11632	NA	NA	NA	NA	NA	NA
999911787	X-11787	NA	NA	NA	NA	NA	NA
999911795	X-11795	NA	NA	NA	NA	NA	NA
999911843	X-11843	NA	NA	NA	NA	NA	NA
999911847	X-11847	NA	NA	NA	NA	NA	NA
999911849	X-11849	NA	NA	NA	NA	NA	NA
999911850	X-11850	NA	NA	NA	NA	NA	NA
999911852	X-11852	NA	NA	NA	NA	NA	NA
999911858	X-11858	NA	NA	NA	NA	NA	NA
999911861	X-11861	NA	NA	NA	NA	NA	NA
999911880	X-11880	NA	NA	NA	NA	NA	NA
999911979	X-11979	NA	NA	NA	NA	NA	NA
999912007	X-12007	NA	NA	NA	NA	NA	NA
999912013	X-12013	NA	NA	NA	NA	NA	NA
999912015	X-12015	NA	NA	NA	NA	NA	NA
999912026	X-12026	NA	NA	NA	NA	NA	NA
999912096	X-12096	NA	NA	NA	NA	NA	NA
999912100	X-12100	NA	NA	NA	NA	NA	NA
999912101	X-12101	NA	NA	NA	NA	NA	NA
999912104	X-12104	NA	NA	NA	NA	NA	NA
999912112	X-12112	NA	NA	NA	NA	NA	NA
999912117	X-12117	NA	NA	NA	NA	NA	NA
999912127	X-12127	NA	NA	NA	NA	NA	NA
999912193	X-12193	NA	NA	NA	NA	NA	NA
999912216	X-12216	NA	NA	NA	NA	NA	NA
999912221	X-12221	NA	NA	NA	NA	NA	NA
999912261	X-12261	NA	NA	NA	NA	NA	NA
999912262	X-12262	NA	NA	NA	NA	NA	NA
999912283	X-12283	NA	NA	NA	NA	NA	NA
999912306	X-12306	NA	NA	NA	NA	NA	NA
999912407	X-12407	NA	NA	NA	NA	NA	NA
999912410	X-12410	NA	NA	NA	NA	NA	NA
999912411	X-12411	NA	NA	NA	NA	NA	NA
999912456	X-12456	NA	NA	NA	NA	NA	NA
999912462	X-12462	NA	NA	NA	NA	NA	NA
999912544	X-12544	NA	NA	NA	NA	NA	NA
999912680	X-12680	NA	NA	NA	NA	NA	NA
999912689	X-12689	NA	NA	NA	NA	NA	NA
999912701	X-12701	NA	NA	NA	NA	NA	NA
999912707	X-12707	NA	NA	NA	NA	NA	NA
999912714	X-12714	NA	NA	NA	NA	NA	NA
999912726	X-12726	NA	NA	NA	NA	NA	NA
999912729	X-12729	NA	NA	NA	NA	NA	NA
999912730	X-12730	NA	NA	NA	NA	NA	NA
999912731	X-12731	NA	NA	NA	NA	NA	NA
999912738	X-12738	NA	NA	NA	NA	NA	NA
999912740	X-12740	NA	NA	NA	NA	NA	NA
999912798	X-12798	NA	NA	NA	NA	NA	NA
999912812	X-12812	NA	NA	NA	NA	NA	NA
999912815	X-12815	NA	NA	NA	NA	NA	NA
999912816	X-12816	NA	NA	NA	NA	NA	NA
999912818	X-12818	NA	NA	NA	NA	NA	NA
999912822	X-12822	NA	NA	NA	NA	NA	NA
999912823	X-12823	NA	NA	NA	NA	NA	NA
999912830	X-12830	NA	NA	NA	NA	NA	NA
999912839	X-12839	NA	NA	NA	NA	NA	NA
999912844	X-12844	NA	NA	NA	NA	NA	NA
999912847	X-12847	NA	NA	NA	NA	NA	NA
999912851	X-12851	NA	NA	NA	NA	NA	NA
999912906	X-12906	NA	NA	NA	NA	NA	NA
999913007	X-13007	NA	NA	NA	NA	NA	NA
999913431	X-13431	NA	NA	NA	NA	NA	NA
999913507	X-13507	NA	NA	NA	NA	NA	NA
999913553	X-13553	NA	NA	NA	NA	NA	NA
999913658	X-13658	NA	NA	NA	NA	NA	NA
999913684	X-13684	NA	NA	NA	NA	NA	NA
999913695	X-13695	NA	NA	NA	NA	NA	NA
999913723	X-13723	NA	NA	NA	NA	NA	NA
999913728	X-13728	NA	NA	NA	NA	NA	NA
999913729	X-13729	NA	NA	NA	NA	NA	NA
999913844	X-13844	NA	NA	NA	NA	NA	NA
999913846	X-13846	NA	NA	NA	NA	NA	NA
999913866	X-13866	NA	NA	NA	NA	NA	NA
999913874	X-13874	NA	NA	NA	NA	NA	NA
999913879	X-13879	NA	NA	NA	NA	NA	NA
999914056	X-14056	NA	NA	NA	NA	NA	NA
999914082	X-14082	NA	NA	NA	NA	NA	NA
999914904	X-14904	NA	NA	NA	NA	NA	NA
999914939	X-14939	NA	NA	NA	NA	NA	NA
999915161	X-15161	NA	NA	NA	NA	NA	NA
999915245	X-15245	NA	NA	NA	NA	NA	NA
999915461	X-15461	NA	NA	NA	NA	NA	NA
999915486	X-15486	NA	NA	NA	NA	NA	NA
999915503	X-15503	NA	NA	NA	NA	NA	NA
999915674	X-15674	NA	NA	NA	NA	NA	NA
999915728	X-15728	NA	NA	NA	NA	NA	NA
999916087	X-16087	NA	NA	NA	NA	NA	NA
999916124	X-16124	NA	NA	NA	NA	NA	NA
999916397	X-16397	NA	NA	NA	NA	NA	NA
999916576	X-16576	NA	NA	NA	NA	NA	NA
999916580	X-16580	NA	NA	NA	NA	NA	NA
999916649	X-16649	NA	NA	NA	NA	NA	NA
999916935	X-16935	NA	NA	NA	NA	NA	NA
999916938	X-16938	NA	NA	NA	NA	NA	NA
999917010	X-17010	NA	NA	NA	NA	NA	NA
999917162	X-17162	NA	NA	NA	NA	NA	NA
999917304	X-17304	NA	NA	NA	NA	NA	NA
999917306	X-17306	NA	NA	NA	NA	NA	NA
999917323	X-17323	NA	NA	NA	NA	NA	NA
999917325	X-17325	NA	NA	NA	NA	NA	NA
999917328	X-17328	NA	NA	NA	NA	NA	NA
999917335	X-17335	NA	NA	NA	NA	NA	NA
999917343	X-17343	NA	NA	NA	NA	NA	NA
999917348	X-17348	NA	NA	NA	NA	NA	NA
999917349	X-17349	NA	NA	NA	NA	NA	NA
999917351	X-17351	NA	NA	NA	NA	NA	NA
999917353	X-17353	NA	NA	NA	NA	NA	NA
999917354	X-17354	NA	NA	NA	NA	NA	NA
999917357	X-17357	NA	NA	NA	NA	NA	NA
999917361	X-17361	NA	NA	NA	NA	NA	NA
999917367	X-17367	NA	NA	NA	NA	NA	NA
999917371	X-17371	NA	NA	NA	NA	NA	NA
999917398	X-17398	NA	NA	NA	NA	NA	NA
999917438	X-17438	NA	NA	NA	NA	NA	NA
999917612	X-17612	NA	NA	NA	NA	NA	NA
999917653	X-17653	NA	NA	NA	NA	NA	NA
999917654	X-17654	NA	NA	NA	NA	NA	NA
999917655	X-17655	NA	NA	NA	NA	NA	NA
999917673	X-17673	NA	NA	NA	NA	NA	NA
999917676	X-17676	NA	NA	NA	NA	NA	NA
999917685	X-17685	NA	NA	NA	NA	NA	NA
999917686	X-17686	NA	NA	NA	NA	NA	NA
999917690	X-17690	NA	NA	NA	NA	NA	NA
999917761	X-17761	NA	NA	NA	NA	NA	NA
999917765	X-17765	NA	NA	NA	NA	NA	NA
999918240	X-18240	NA	NA	NA	NA	NA	NA
999918345	X-18345	NA	NA	NA	NA	NA	NA
999918779	X-18779	NA	NA	NA	NA	NA	NA
999918886	X-18886	NA	NA	NA	NA	NA	NA
999918887	X-18887	NA	NA	NA	NA	NA	NA
999918888	X-18888	NA	NA	NA	NA	NA	NA
999918899	X-18899	NA	NA	NA	NA	NA	NA
999918901	X-18901	NA	NA	NA	NA	NA	NA
999918913	X-18913	NA	NA	NA	NA	NA	NA
999918921	X-18921	NA	NA	NA	NA	NA	NA
999918922	X-18922	NA	NA	NA	NA	NA	NA
999919141	X-19141	NA	NA	NA	NA	NA	NA
999919183	X-19183	NA	NA	NA	NA	NA	NA
999919299	X-19299	NA	NA	NA	NA	NA	NA
999919438	X-19438	NA	NA	NA	NA	NA	NA
999921258	X-21258	NA	NA	NA	NA	NA	NA
999921283	X-21283	NA	NA	NA	NA	NA	NA
999921286	X-21286	NA	NA	NA	NA	NA	NA
999921310	X-21310	NA	NA	NA	NA	NA	NA
999921312	X-21312	NA	NA	NA	NA	NA	NA
999921315	X-21315	NA	NA	NA	NA	NA	NA
999921319	X-21319	NA	NA	NA	NA	NA	NA
999921339	X-21339	NA	NA	NA	NA	NA	NA
999921351	X-21351	NA	NA	NA	NA	NA	NA
999921353	X-21353	NA	NA	NA	NA	NA	NA
999921364	X-21364	NA	NA	NA	NA	NA	NA
999921383	X-21383	NA	NA	NA	NA	NA	NA
999921410	X-21410	NA	NA	NA	NA	NA	NA
999921441	X-21441	NA	NA	NA	NA	NA	NA
999921442	X-21442	NA	NA	NA	NA	NA	NA
999921467	X-21467	NA	NA	NA	NA	NA	NA
999921470	X-21470	NA	NA	NA	NA	NA	NA
999921471	X-21471	NA	NA	NA	NA	NA	NA
999921473	X-21473	NA	NA	NA	NA	NA	NA
999921607	X-21607	NA	NA	NA	NA	NA	NA
999921661	X-21661	NA	NA	NA	NA	NA	NA
999921733	X-21733	NA	NA	NA	NA	NA	NA
999921736	X-21736	NA	NA	NA	NA	NA	NA
999921752	X-21752	NA	NA	NA	NA	NA	NA
999921796	X-21796	NA	NA	NA	NA	NA	NA
999921803	X-21803	NA	NA	NA	NA	NA	NA
999921807	X-21807	NA	NA	NA	NA	NA	NA
999921815	X-21815	NA	NA	NA	NA	NA	NA
999921816	X-21816	NA	NA	NA	NA	NA	NA
999921821	X-21821	NA	NA	NA	NA	NA	NA
999921829	X-21829	NA	NA	NA	NA	NA	NA
999921830	X-21830	NA	NA	NA	NA	NA	NA
999921831	X-21831	NA	NA	NA	NA	NA	NA
999921834	X-21834	NA	NA	NA	NA	NA	NA
999921839	X-21839	NA	NA	NA	NA	NA	NA
999921840	X-21840	NA	NA	NA	NA	NA	NA
999921842	X-21842	NA	NA	NA	NA	NA	NA
999921845	X-21845	NA	NA	NA	NA	NA	NA
999921851	X-21851	NA	NA	NA	NA	NA	NA
999921959	X-21959	NA	NA	NA	NA	NA	NA
999922162	X-22162	NA	NA	NA	NA	NA	NA
999922509	X-22509	NA	NA	NA	NA	NA	NA
999922520	X-22520	NA	NA	NA	NA	NA	NA
999922776	X-22776	NA	NA	NA	NA	NA	NA
999922834	X-22834	NA	NA	NA	NA	NA	NA
999923188	X-23188	NA	NA	NA	NA	NA	NA
999923276	X-23276	NA	NA	NA	NA	NA	NA
999923329	X-23329	NA	NA	NA	NA	NA	NA
999923583	X-23583	NA	NA	NA	NA	NA	NA
999923587	X-23587	NA	NA	NA	NA	NA	NA
999923593	X-23593	NA	NA	NA	NA	NA	NA
999923636	X-23636	NA	NA	NA	NA	NA	NA
999923639	X-23639	NA	NA	NA	NA	NA	NA
999923641	X-23641	NA	NA	NA	NA	NA	NA
999923644	X-23644	NA	NA	NA	NA	NA	NA
999923648	X-23648	NA	NA	NA	NA	NA	NA
999923654	X-23654	NA	NA	NA	NA	NA	NA
999923655	X-23655	NA	NA	NA	NA	NA	NA
999923657	X-23657	NA	NA	NA	NA	NA	NA
999923659	X-23659	NA	NA	NA	NA	NA	NA
999923662	X-23662	NA	NA	NA	NA	NA	NA
999923665	X-23665	NA	NA	NA	NA	NA	NA
999923666	X-23666	NA	NA	NA	NA	NA	NA
999923678	X-23678	NA	NA	NA	NA	NA	NA
999923680	X-23680	NA	NA	NA	NA	NA	NA
999923739	X-23739	NA	NA	NA	NA	NA	NA
999923780	X-23780	NA	NA	NA	NA	NA	NA
999923782	X-23782	NA	NA	NA	NA	NA	NA
999923787	X-23787	NA	NA	NA	NA	NA	NA
999923974	X-23974	NA	NA	NA	NA	NA	NA
999923997	X-23997	NA	NA	NA	NA	NA	NA
999924035	X-24035	NA	NA	NA	NA	NA	NA
999924089	X-24089	NA	NA	NA	NA	NA	NA
999924243	X-24243	NA	NA	NA	NA	NA	NA
999924295	X-24295	NA	NA	NA	NA	NA	NA
999924306	X-24306	NA	NA	NA	NA	NA	NA
999924307	X-24307	NA	NA	NA	NA	NA	NA
999924309	X-24309	NA	NA	NA	NA	NA	NA
999924328	X-24328	NA	NA	NA	NA	NA	NA
999924330	X-24330	NA	NA	NA	NA	NA	NA
999924334	X-24334	NA	NA	NA	NA	NA	NA
999924337	X-24337	NA	NA	NA	NA	NA	NA
999924344	X-24344	NA	NA	NA	NA	NA	NA
999924352	X-24352	NA	NA	NA	NA	NA	NA
999924410	X-24410	NA	NA	NA	NA	NA	NA
999924411	X-24411	NA	NA	NA	NA	NA	NA
999924418	X-24418	NA	NA	NA	NA	NA	NA
999924422	X-24422	NA	NA	NA	NA	NA	NA
999924425	X-24425	NA	NA	NA	NA	NA	NA
999924456	X-24456	NA	NA	NA	NA	NA	NA
999924473	X-24473	NA	NA	NA	NA	NA	NA
999924475	X-24475	NA	NA	NA	NA	NA	NA
999924494	X-24494	NA	NA	NA	NA	NA	NA
999924541	X-24541	NA	NA	NA	NA	NA	NA
999924543	X-24543	NA	NA	NA	NA	NA	NA
999924544	X-24544	NA	NA	NA	NA	NA	NA
999924546	X-24546	NA	NA	NA	NA	NA	NA
999924556	X-24556	NA	NA	NA	NA	NA	NA
999924565	X-24565	NA	NA	NA	NA	NA	NA
999924571	X-24571	NA	NA	NA	NA	NA	NA
999924579	X-24579	NA	NA	NA	NA	NA	NA
999924588	X-24588	NA	NA	NA	NA	NA	NA
999924608	X-24608	NA	NA	NA	NA	NA	NA
999924637	X-24637	NA	NA	NA	NA	NA	NA
999924669	X-24669	NA	NA	NA	NA	NA	NA
999924728	X-24728	NA	NA	NA	NA	NA	NA
999924736	X-24736	NA	NA	NA	NA	NA	NA
999924747	X-24747	NA	NA	NA	NA	NA	NA
999924748	X-24748	NA	NA	NA	NA	NA	NA
999924757	X-24757	NA	NA	NA	NA	NA	NA
999924762	X-24762	NA	NA	NA	NA	NA	NA
999924795	X-24795	NA	NA	NA	NA	NA	NA
999924801	X-24801	NA	NA	NA	NA	NA	NA
999924811	X-24811	NA	NA	NA	NA	NA	NA
999924812	X-24812	NA	NA	NA	NA	NA	NA
999924947	X-24947	NA	NA	NA	NA	NA	NA
999924949	X-24949	NA	NA	NA	NA	NA	NA
999924951	X-24951	NA	NA	NA	NA	NA	NA
999924953	X-24953	NA	NA	NA	NA	NA	NA
999924970	X-24970	NA	NA	NA	NA	NA	NA
999925009	X-25009	NA	NA	NA	NA	NA	NA
999925044	X-25044	NA	NA	NA	NA	NA	NA
999925109	X-25109	NA	NA	NA	NA	NA	NA
999925172	X-25172	NA	NA	NA	NA	NA	NA
999925212	X-25212	NA	NA	NA	NA	NA	NA
999925217	X-25217	NA	NA	NA	NA	NA	NA
999925220	X-25220	NA	NA	NA	NA	NA	NA
999925244	X-25244	NA	NA	NA	NA	NA	NA
999925265	X-25265	NA	NA	NA	NA	NA	NA
999925267	X-25267	NA	NA	NA	NA	NA	NA
999925271	X-25271	NA	NA	NA	NA	NA	NA
999925279	X-25279	NA	NA	NA	NA	NA	NA
999925317	X-25317	NA	NA	NA	NA	NA	NA
999925343	X-25343	NA	NA	NA	NA	NA	NA
999925371	X-25371	NA	NA	NA	NA	NA	NA
999925417	X-25417	NA	NA	NA	NA	NA	NA
999925419	X-25419	NA	NA	NA	NA	NA	NA
999925420	X-25420	NA	NA	NA	NA	NA	NA
999925422	X-25422	NA	NA	NA	NA	NA	NA
999925433	X-25433	NA	NA	NA	NA	NA	NA
999925435	X-25435	NA	NA	NA	NA	NA	NA
999925450	X-25450	NA	NA	NA	NA	NA	NA
999925503	X-25503	NA	NA	NA	NA	NA	NA
999925519	X-25519	NA	NA	NA	NA	NA	NA
999925520	X-25520	NA	NA	NA	NA	NA	NA
999925523	X-25523	NA	NA	NA	NA	NA	NA
999925668	X-25668	NA	NA	NA	NA	NA	NA
999925790	X-25790	NA	NA	NA	NA	NA	NA
999925802	X-25802	NA	NA	NA	NA	NA	NA
999925805	X-25805	NA	NA	NA	NA	NA	NA
999925810	X-25810	NA	NA	NA	NA	NA	NA
999925937	X-25937	NA	NA	NA	NA	NA	NA
999925948	X-25948	NA	NA	NA	NA	NA	NA
999925957	X-25957	NA	NA	NA	NA	NA	NA
999925983	X-25983	NA	NA	NA	NA	NA	NA
999926054	X-26054	NA	NA	NA	NA	NA	NA
999926062	X-26062	NA	NA	NA	NA	NA	NA
999926097	X-26097	NA	NA	NA	NA	NA	NA
999926106	X-26106	NA	NA	NA	NA	NA	NA
999926107	X-26107	NA	NA	NA	NA	NA	NA
999926108	X-26108	NA	NA	NA	NA	NA	NA
999926109	X-26109	NA	NA	NA	NA	NA	NA
999926111	X-26111	NA	NA	NA	NA	NA	NA
999926119	X-26119	NA	NA	NA	NA	NA	NA
999926158	X-26158	NA	NA	NA	NA	NA	NA
999926162	X-26162	NA	NA	NA	NA	NA	NA
999926191	X-26191	NA	NA	NA	NA	NA	NA
999926193	X-26193	NA	NA	NA	NA	NA	NA
