# Supplementary material for: Plasma Metabolic Outliers Identified in Estonian Human Knockouts
Source: Metabolites. 2025 May 13;15(5):323. doi: 10.3390/metabo15050323 (PMC12114030; doi:10.3390/metabo15050323)
Supplement: Supplementary file 1 [file metabolites-15-00323-s001.zip › TableS5.xlsx]

## Sheet: TableS5
Table S5. Variant-Metabolite Associations detected by Wilcoxon Rank Sum One-Sided Test (Metabolites with Unknown Pathway)
Gene	Rs Number	Chemical Name	# of controls	# of carriers	# of carriers 3 SD oulier	direction	p-value	Strategy	mGWAS	OMIM Disorder associated with Gene	Inheritance	Drug
A2ML1	rs202067416	X-12007	235	11	0	+	1.14761e-07	1	-	-	-	-
A2ML1	rs202067416	X-12221	197	10	0	+	7.02698e-07	1	-	-	-	-
A2ML1	rs202067416	X-12407	235	11	0	+	7.64638e-08	1	-	-	-	-
ABCC3	rs143894806	X-11444	256	4	4	-	5.37508e-09	1	-	-	-	-
ABCC3	rs143894806	X-19141	258	5	5	-	3.96342e-10	1	-	-	-	-
ACAD11	rs41272317	X-17438	235	12	0	+	1.83507e-07	1	yes	-	-	-
ACAD11	rs41272317	X-24309	256	3	3	-	3.4938e-07	1	yes	-	-	-
ACAD11	rs41272317	X-24748	257	12	5	-	7.57282e-16	1	yes	-	-	-
COL6A5	rs190283135	X-24306	255	6	1	-	2.82701e-07	1	-	-	-	-
EXO1	rs4150000	X-24970	257	3	0	+	3.45349e-07	1	-	-	-	-
PDE11A	rs781747963	X-23665	255	9	1	-	2.43164e-07	1	-	Pigmented nodular adrenocortical disease, primary, 2	AD	-
PKP2	rs121434420	X-18779	258	4	3	-	1.04238e-08	2	-	Arrhythmogenic right ventricular dysplasia 9	AD	-
SAMD9L	rs150070697	X-18779	258	12	7	-	6.88739e-07	1	-	Ataxia-pancytopenia syndrome	AD	-
SCN10A	rs745868315	X-18779	258	6	4	-	9.23816e-08	2	-	Episodic pain syndrome, familial, 2	AD	-
VPS13C	rs143639809	X-21353	258	4	1	-	6.3064e-07	1	-	Parkinson disease 23, autosomal recessive, early onset	AR	-
