# Supplementary material for: Plasma Metabolic Outliers Identified in Estonian Human Knockouts
Source: Metabolites. 2025 May 13;15(5):323. doi: 10.3390/metabo15050323 (PMC12114030; doi:10.3390/metabo15050323)
Supplement: Supplementary file 1 [file metabolites-15-00323-s001.zip › TableS6.xlsx]

## Sheet: Sheet1
Table S6. Variant-ICD Associations detected by Conditional Exact Test
Gene	Rs number	ICD category	Description	# of carriers	# of controls	# of cases in carriers	# of cases in controls	Conditional exact test p-value	Fisher's exact test p-value
ABCC3	rs143894806	J00	Acute nasopharyngitis [common cold]	5	130	5	14	0.00033953	3.35e-05
CLCN1	rs55960271	E78	Disorders of lipoprotein metabolism and other lipidemias	12	174	9	48	0.000471025	0.00141502
AGXT2	rs114286107	H52	Disorders of refraction and accommodation	12	250	4	197	0.00112335	0.00129702
NPC2	rs140130028	K07	Dentofacial anomalies [including malocclusion]	11	239	4	2	0.0011329	2.98e-05
MPO	rs35897051	H52	Disorders of refraction and accommodation	10	185	2	135	0.00280758	0.00111787
PTH2R	rs61742329	M20	Acquired deformities of fingers and toes	12	239	4	17	0.00360723	0.0116487
CFHR3	rs138839071	E78	Disorders of lipoprotein metabolism and other lipidemias	11	239	6	81	0.00361451	0.198274
ABCG5	rs199689137	E55	Vitamin D deficiency	8	185	4	12	0.00437361	0.00184452
NPC2	rs140130028	K01	Embedded and impacted teeth	11	239	3	2	0.00521149	0.000610474
ABCG5	rs199689137	I49	Other cardiac arrhythmias	8	185	6	63	0.00544914	0.0256272
PDE11A	rs781747963	N42	Other and unspecified disorders of prostate	10	196	2	3	0.00587979	0.0196832
DPYD	rs3918290	H11	Other disorders of conjunctiva	10	239	3	14	0.00595858	0.0236496
AGXT2	rs114286107	Z25	Need for immunization against other single viral diseases	12	250	1	135	0.00609016	0.0020486
A2ML1	rs202067416	W00	Fall due to ice and snow	12	220	3	4	0.00618459	0.0033245
CFHR3	rs138839071	K12	Stomatitis and related lesions	11	239	2	1	0.00687358	0.00517295
NPC2	rs140130028	H52	Disorders of refraction and accommodation	11	239	4	187	0.00695848	0.00441668
DPYD	rs3918290	S01	Open wound of head	10	239	4	14	0.00707059	0.00310115
ACAD11	rs41272317	W20	Struck by thrown, projected or falling object	12	210	2	1	0.00768141	0.00782683
ACAD11	rs41272317	M24	Other specific joint derangements	12	210	2	3	0.00773037	0.0245335
FGGY	rs41287704	S90	Superficial injury of ankle, foot and toes	3	62	2	1	0.00793651	0.00428114
CLCN1	rs55960271	S32	Fracture of lumbar spine and pelvis	12	174	2	1	0.00843343	0.0110913
ABCG5	rs199689137	M65	Synovitis and tenosynovitis	8	185	3	8	0.00897666	0.00666762
PKP2	rs121434420	J11	Influenza due to unidentified influenza virus	4	127	2	4	0.00919438	0.0101364
PTH2R	rs61742329	K86	Other diseases of pancreas	12	239	2	3	0.00938879	0.0193918
CLCN1	rs55960271	G58	Other mononeuropathies	12	174	2	1	0.00977731	0.0110913
CLCN1	rs55960271	J12	Viral pneumonia, not elsewhere classified	12	174	2	1	0.00977731	0.0110913
CLCN1	rs55960271	K70	Alcoholic liver disease	12	174	2	1	0.00980472	0.0110913
NPC2	rs140130028	M35	Other systemic involvement of connective tissue	11	239	2	2	0.0110277	0.0100956
PTH2R	rs61742329	M42	Spinal osteochondrosis	12	239	5	32	0.0113228	0.0194011
PTH2R	rs61742329	H66	Suppurative and unspecified otitis media	12	239	2	3	0.0126763	0.0193918
AGXT2	rs114286107	G20	Parkinson's disease	12	250	2	3	0.0128968	0.0178568
FGGY	rs41287704	H52	Disorders of refraction and accommodation	3	62	1	60	0.0134199	0.0084707
A2ML1	rs202067416	L20	Atopic dermatitis	12	220	3	9	0.0137739	0.0179707
SAMD9L	rs150070697	H52	Disorders of refraction and accommodation	12	188	6	144	0.0138084	0.0771291
OBSL1	rs140825693	U07	Emergency use of U07	12	210	3	9	0.0139739	0.0202648
CLCN1	rs55960271	F10	Alcohol related disorders	12	174	3	6	0.014334	0.0139633
SCN10A	rs745868315	O34	Maternal care for abnormality of pelvic organs	7	116	3	2	0.0147059	0.00109932
SCN10A	rs745868315	O82	Encounter for cesarean delivery without indication	7	116	3	2	0.0147059	0.00109932
MPO	rs35897051	N86	Erosion and ectropion of cervix uteri	10	185	3	5	0.0158584	0.0048045
CLCN1	rs55960271	W20	Struck by thrown, projected or falling object	12	174	2	1	0.0159785	0.0110913
PDE11A	rs781747963	B02	Zoster [herpes zoster]	10	196	3	8	0.0161879	0.0111646
MPO	rs35897051	J32	Chronic sinusitis	10	185	3	12	0.0166683	0.0320388
COL23A1	rs2973744	U11	Unassigned code	3	116	2	8	0.0167594	0.0183515
OBSL1	rs140825693	M24	Other specific joint derangements	12	210	2	3	0.017173	0.0245335
DPYD	rs3918290	O36	Maternal care for other fetal problems	10	239	2	1	0.0173077	0.00427792
CFHR3	rs138839071	N81	Female genital prolapse	11	239	3	14	0.0173617	0.0308005
CLCN1	rs55960271	S92	Fracture of foot and toe, except ankle	12	174	3	6	0.0180068	0.0139633
AGXT2	rs114286107	W10	Fall on and from stairs and steps	12	250	2	3	0.0180239	0.0178568
SAMD9L	rs150070697	Z02	Encounter for administrative examination	12	188	3	121	0.0181331	0.0111544
CLCN1	rs55960271	S90	Superficial injury of ankle, foot and toes	12	174	3	6	0.0181451	0.0139633
COL23A1	rs2973744	H52	Disorders of refraction and accommodation	3	116	1	105	0.0183364	0.0312396
CLCN1	rs55960271	J10	Influenza due to other identified influenza virus	12	174	2	2	0.019537	0.0213795
CLCN1	rs55960271	K86	Other diseases of pancreas	12	174	2	2	0.0197446	0.0213795
DPYD	rs3918290	Z11	Encounter for screening for infec/parastc diseases	10	239	2	1	0.02	0.00427792
DPYD	rs3918290	B80	Enterobiasis	10	239	2	2	0.0202582	0.00837105
PTH2R	rs61742329	K29	Gastritis and duodenitis	12	239	6	61	0.0203085	0.0893439
EXO1	rs4150000	M25	Other joint disorder, not elsewhere classified	3	101	3	31	0.0203252	0.0328603
PDE11A	rs781747963	O80	Encounter for full-term uncomplicated delivery	10	196	2	4	0.0208648	0.0287524
ABCG5	rs199689137	E04	Other nontoxic goiter	8	185	4	24	0.0212221	0.0166704
ACAD11	rs41272317	O99	Oth maternal diseases classd elsw but compl preg/chldbrth	12	210	4	8	0.0214205	0.0019559
SAMD9L	rs150070697	J44	Other chronic obstructive pulmonary disease	12	188	3	7	0.021581	0.0157288
CFHR3	rs138839071	F41	Other anxiety disorders	11	239	5	40	0.0216432	0.0301242
CLCN1	rs55960271	D64	Other anemias	12	174	2	2	0.0235724	0.0213795
PDE11A	rs781747963	A09	Infectious gastroenteritis and colitis, unspecified	10	196	2	3	0.024734	0.0196832
CFHR3	rs138839071	H52	Disorders of refraction and accommodation	11	239	4	187	0.0250011	0.00441668
ABCC3	rs143894806	L82	Seborrheic keratosis	5	130	2	17	0.025974	0.144984
SAMD9L	rs150070697	B90	Sequelae of tuberculosis	12	188	2	2	0.0260704	0.0185824
PTH2R	rs61742329	H52	Disorders of refraction and accommodation	12	239	6	187	0.0261069	0.0344577
ABCG5	rs199689137	N63	Unspecified lump in breast	8	185	2	3	0.0267515	0.0141814
CFHR3	rs138839071	B34	Viral infection of unspecified site	11	239	5	34	0.0268576	0.0162942
CLCN1	rs55960271	K20	Esophagitis	12	174	2	2	0.0279091	0.0213795
MPO	rs35897051	F34	Persistent mood [affective] disorders	10	185	2	3	0.0280248	0.0218718
SCN10A	rs745868315	J45	Asthma	7	116	3	18	0.0285081	0.0955995
SAMD9L	rs150070697	L40	Psoriasis	12	188	3	10	0.0287202	0.0337199
PDE11A	rs781747963	W01	Fall on same level from slipping, tripping and stumbling	10	196	4	16	0.02985	0.00941636
FGGY	rs41287704	I83	Varicose veins of lower extremities	3	62	3	20	0.030303	0.0405449
CLCN1	rs55960271	H11	Other disorders of conjunctiva	12	174	3	8	0.0309476	0.0254206
DPYD	rs3918290	K07	Dentofacial anomalies [including malocclusion]	10	239	2	2	0.0316667	0.00837105
SAMD9L	rs150070697	E11	Type 2 diabetes mellitus	12	188	4	17	0.0320304	0.0257152
OBSL1	rs140825693	W18	Other slipping, tripping and stumbling and falls	12	210	2	2	0.0321429	0.0151796
PTH2R	rs61742329	Z25	Need for immunization against other single viral diseases	12	239	2	130	0.0323966	0.0151613
UPB1	rs143493067	K59	Other functional intestinal disorders	8	83	3	6	0.0325393	0.0296962
SAMD9L	rs150070697	N11	Chronic tubulo-interstitial nephritis	12	188	3	9	0.0325639	0.0268717
ACAD11	rs41272317	I63	Cerebral infarction	12	210	2	10	0.0326118	0.130668
CLCN1	rs55960271	S60	Superficial injury of wrist, hand and fingers	12	174	3	8	0.0326935	0.0254206
DPYD	rs3918290	R04	Hemorrhage from respiratory passages	10	239	2	9	0.0330387	0.0658524
CLCN1	rs55960271	H35	Other retinal disorders	12	174	4	17	0.0330461	0.0328981
ACAD11	rs41272317	I69	Sequelae of cerebrovascular disease	12	210	2	10	0.033189	0.130668
CLCN1	rs55960271	M16	Osteoarthritis of hip	12	174	5	28	0.0346142	0.0407005
A2ML1	rs202067416	F51	Sleep disorders not due to a substance or known physiol cond	12	220	3	17	0.0347591	0.0730136
A2ML1	rs202067416	Z51	Encounter for other aftercare and medical care	12	220	2	13	0.0352051	0.17674
NPC2	rs140130028	Z34	Encounter for supervision of normal pregnancy	11	239	5	16	0.0354312	0.000858333
NPC2	rs140130028	Z12	Encounter for screening for malignant neoplasms	11	239	1	69	0.0361703	0.300003
CLCN1	rs55960271	A41	Other sepsis	12	174	2	3	0.0368019	0.0343433
CFHR3	rs138839071	M02	Postinfective and reactive arthropathies	11	239	2	3	0.0368447	0.0164191
PTH2R	rs61742329	J45	Asthma	12	239	5	40	0.0375901	0.0439882
OBSL1	rs140825693	O08	Complications following ectopic and molar pregnancy	12	210	2	1	0.0383127	0.00782683
OBSL1	rs140825693	M25	Other joint disorder, not elsewhere classified	12	210	6	50	0.0386511	0.0790896
OBSL1	rs140825693	N41	Inflammatory diseases of prostate	12	210	2	25	0.0393046	0.64409
PDE11A	rs781747963	K59	Other functional intestinal disorders	10	196	3	16	0.0396472	0.0528997
PDE11A	rs781747963	H43	Disorders of vitreous body	10	196	2	5	0.0398125	0.0392001
ACAD11	rs41272317	Z34	Encounter for supervision of normal pregnancy	12	210	5	16	0.0399218	0.00240113
A2ML1	rs202067416	R55	Syncope and collapse	12	220	2	6	0.0406834	0.0578229
PTH2R	rs61742329	L08	Other local infections of skin and subcutaneous tissue	12	239	2	7	0.0408386	0.0626462
PTH2R	rs61742329	I11	Hypertensive heart disease	12	239	7	110	0.0421231	0.555345
CFHR3	rs138839071	J06	Acute upper resp infections of multiple and unsp sites	11	239	3	126	0.043532	0.126933
CFHR3	rs138839071	R04	Hemorrhage from respiratory passages	11	239	2	9	0.0439525	0.077977
NPC2	rs140130028	F50	Eating disorders	11	239	2	1	0.0449346	0.00517295
A2ML1	rs202067416	M94	Other disorders of cartilage	12	220	2	6	0.0451864	0.0578229
NPC2	rs140130028	B01	Varicella [chickenpox]	11	239	1	71	0.0460527	0.185323
DPYD	rs3918290	O70	Perineal laceration during delivery	10	239	2	4	0.0466063	0.0200331
DPYD	rs3918290	O71	Other obstetric trauma	10	239	2	4	0.0468373	0.0200331
ABCG5	rs199689137	N39	Other disorders of urinary system	8	185	4	37	0.0469847	0.0642824
ABCG5	rs199689137	I25	Chronic ischemic heart disease	8	185	3	43	0.0475881	0.398553
A2ML1	rs202067416	C18	Malignant neoplasm of colon	12	220	1	2	0.047619	0.14789
PTH2R	rs61742329	C32	Malignant neoplasm of larynx	12	239	1	2	0.047619	0.1372
OBSL1	rs140825693	C34	Malignant neoplasm of bronchus and lung	12	210	1	2	0.047619	0.154213
A2ML1	rs202067416	K43	Ventral hernia	12	220	1	2	0.047619	0.14789
UPB1	rs143493067	R07	Pain in throat and chest	8	83	2	5	0.0479093	0.113973
PDE11A	rs781747963	I63	Cerebral infarction	10	196	2	7	0.0479206	0.0637291
CFHR3	rs138839071	W44	Foreign body entering into or through eye or natural orifice	11	239	2	5	0.048093	0.0328327
OBSL1	rs140825693	D64	Other anemias	12	210	2	4	0.048934	0.0356871
PDE11A	rs781747963	S62	Fracture at wrist and hand level	10	196	3	14	0.0490817	0.0391815
